# Supplementary material for: GJA1 (connexin43) is a key regulator of Alzheimer’s disease pathogenesis
Source: Acta Neuropathol Commun. 2018 Dec 21;6:144. doi: 10.1186/s40478-018-0642-x (PMC6303945; doi:10.1186/s40478-018-0642-x)
Supplement: Supplementary file 1 — Tables S1. Clinical and pathological traits, brain regions analyzed by transcriptome profiling, and sample classification with respect to the severity stage of each trait. Table S2. Correlations between GJA1 expression and individual phenotypical traits. Table S3. Differential expression analysis. TableS4. Covariables' impacts on GJA1 association with AD traits. Table S5. Gene ontology analysis. Table S6. Intersection of GJA1 gene signatures and AD gene signatures. Table S7. Intersection of GJA1 gene signatures and the khiki module. Table S8. GJA1_centered genetic network analysis. Table S9A. GJA1 DEG signatures (AST+NEU) overlapped with brain cell type specific gene signatures. Table S9B. AST+NEU vs AST in Gja1 (-/-) or (+/+) DEG signatures overlapped with brain cell type specific gene signatures. Table S9C. differentially expressed genes in neurons upon GJA1 KO or not in astrocyte and neuron coculture. Table S9D. Difference of change degree in AST+NEU_vs_AST_Gja1(-/-) vs AST+NEU_vs_AST_Gja1(+/+). Table S10. List of primer sets and Universal Probe Library (UPL) probe for qRT-PCR. (XLSX 234 kb) [file 40478_2018_642_MOESM1_ESM.xlsx]

## Sheet: Table & Supple
Tables & Supple Tables
Notes: in total, 10 supplementary tables.

## Sheet: Table S1 Clinic traits
Table S1 Clinical and pathological traits, brain regions analyzed by transcriptome profiling, and sample classification with respect to the severity stage of each trait.
a.
Region	Full Region Name	Microarray Platform
BM10-FP	Frontal Pole	Affy 133AB or RNA-seq
BM17-OVC	Occipital Visual Cortex	Affy 133AB
BM20-ITG	Inferior Temporal Gyrus	Affy 133AB
BM21-MTG	Middle Temporal Gyrus	Affy 133AB
BM22-STG	Superior Temporal Gyrus	Affy 133AB or RNA-seq
BM23-PCC	Posterior Cingulate Cortex	Affy 133AB
BM32-AC	Anterior Cingulate	Affy 133AB
BM36-PHG	Parahippocampal Gyrus	Affy 133AB or RNA-seq
BM38-TP	Temporal Pole	Affy 133AB
BM4-PCG	Precentral Gyrus	Affy 133AB
BM44-IFG	Inferior Frontal Gyrus	Affy 133AB or RNA-seq
BM46-PFC	Dorsolateral Prefrontal Cortex	Affy 133AB
BM7-SPL	Superior Parietal Lobule	Affy 133AB
BM8-SFG	Superior Frontal Gyrus	Affy 133AB
AMYG	Amygdala	Affy 133 Plus2
CD	Caudate Nucleus	Affy 133AB
HIPP	Hippocampus	Affy 133AB
NAc	Nucleus Accumbens	Affy 133 Plus2
PT	Putamen	Affy 133AB
b.
	Normal	Medium	High
CDR	0	0.5, 1, 2	3, 4, 5
Braak #	0, 1, 2	3, 4	5, 6
CERAD ##	4	2,3	1
PLQ_Mn	0	1~9	>9
NPrSum	0	1~17	>17
MMSE ###	>23	17~23	<17
#, for trait Braak stage, the normal group includes clean (stage 0) and prodromal (stages 1 and 2) samples;
##, the numbers 1-4 in CERAD diagnosis denote: 1, definite AD; 2, probable AD; 3, possible AD; and 4, normal, respectively.
###, the lower in MMSE, the severer in AD symptoms.

## Sheet: Table S2 Correlation analysis
Table S2. Correlations between GJA1 expression and individual phenotypical traits.
Note: 'na', not applicable
Cohorts	Brain Regions		Braak		CERAD		CDR		MMSE		PLQ_Min		NTrSum
			rho	p	rho	p	rho	p	cor	p	cor	p	cor	p
MSBB microarray	AMYG		0.166266	0.185443	0.0219095	0.939424	0.247013	0.0903924	na	na	0.2751	0.0507	0.402965	0.0033698
MSBB microarray	BM10		0.266755	0.00697537	-0.0496681	0.96308	0.463109	0.000144023	na	na	0.3773	0.0023	0.396298	0.0013032
MSBB microarray	BM17		-0.0275934	0.628221	-0.193242	0.326917	0.0447862	0.51774	na	na	-0.0258	0.8546	0.0231377	0.869377
MSBB microarray	BM20		0.327021	0.0179861	0.14799	0.327616	0.333035	0.033684	na	na	0.2738	0.0376	0.406251	0.00155491
MSBB microarray	BM21		0.312951	0.0222369	0.10092	0.407047	0.388503	0.00212041	na	na	0.0896	0.5035	0.276929	0.0353376
MSBB microarray	BM22		0.285787	0.0368544	-0.00150697	0.740812	0.190015	0.239399	na	na	0.0331	0.8018	0.260856	0.0441068
MSBB microarray	BM23		0.272725	0.305349	-0.133401	0.314332	0.276606	0.044604	na	na	0.2235	0.0917	0.18075	0.174526
MSBB microarray	BM32		0.282482	0.0269276	0.136651	0.346006	0.416484	0.00237928	na	na	0.3389	0.0086	0.341547	0.00810962
MSBB microarray	BM36		0.18735	0.0885657	0.0104004	0.921669	0.318095	0.0167619	na	na	0.3202	0.0126	0.29591	0.0217008
MSBB microarray	BM38		0.0563856	0.54388	0.129	0.178652	0.231567	0.0788606	na	na	0.2056	0.1215	0.159846	0.230694
MSBB microarray	BM4		-0.0098862	0.994337	-0.141541	0.394535	0.165448	0.361856	na	na	0.1859	0.2009	0.110069	0.451521
MSBB microarray	BM44		0.0580177	0.552527	-0.177706	0.187136	0.23097	0.0674653	na	na	-0.0073	0.9585	0.0873973	0.533756
MSBB microarray	BM46		0.311762	0.00493109	-0.160079	0.643787	0.246344	0.024492	na	na	0.2985	0.0241	0.479573	0.000160302
MSBB microarray	BM7		-0.0530274	0.845689	-0.134121	0.496295	-0.0037969	0.470406	na	na	-0.1024	0.4793	-0.0929299	0.520948
MSBB microarray	BM8		0.144419	0.0856722	-0.122943	0.712836	0.180133	0.100724	na	na	0.2248	0.0958	0.262587	0.0505641
MSBB microarray	CD		0.0455315	0.408859	-0.186681	0.11191	0.222825	0.126538	na	na	0.0102	0.9427	0.135186	0.339305
MSBB microarray	HIPP		0.192478	0.0843055	-0.150126	0.271232	0.439727	0.0019042	na	na	0.0144	0.9167	0.217872	0.110058
MSBB microarray	NAC		0.0713742	0.705452	0.0270852	0.950721	0.0261629	0.558662	na	na	0.094	0.5118	0.411085	0.00272958
MSBB microarray	PT		0.078924	0.651332	-0.3853	0.00366486	0.174865	0.356544	na	na	0.2643	0.0584	0.201268	0.152495
MSBB RNA-seq	BM10		0.135905	0.0292879	-0.107746	0.0494328	0.132153	0.00800009	na	na	0.1913	0.0023	na	na
MSBB RNA-seq	BM22		0.13299	0.0372947	-0.149024	0.0219616	0.146866	0.0145318	na	na	0.1984	0.0026	na	na
MSBB RNA-seq	BM36		0.381513	1.53898e-07	-0.377545	1.7128e-07	0.408007	3.32759e-08	na	na	0.3755	3.95e-08	na	na
MSBB RNA-seq	BM44		0.12628	0.0723496	-0.167315	0.00913036	0.205139	0.00103202	na	na	0.2093	0.0022	na	na
MSBB_proteomics	BM10		na	na	-0.317082	1.26336e-07	0.347625	5.69101e-09	na	na	0.3712	4.08e-10	na	na
ROSMAP_microarray	PFC		0.0985569	0.0568765	-0.151562	0.00330078	na	na	-0.1407	0.0064	na	na	na	na
ROSMAP_RNA-seq	PFC		0.057455	0.153363	-0.101004	0.0119271	na	na	-0.1955	9.73e-07	na	na	na	na

## Sheet: Table S3 DEG
Table S3. Differential expression analysis
Note: only correlation with p <0.05 was shown.
Cohorts	Brain.regions	Traits	Comparisons	log2(FC)	P.value
MSBB_microarray	AMYG_Plus2	Braak	High.vs.Medium	0.215413	0.011179
MSBB_microarray	BM8-SFG_133AB	Braak	High.vs.Medium	0.283431	0.00934929
MSBB_microarray	BM10-FP_133AB	Braak	High.vs.Medium	0.233364	0.0354388
MSBB_microarray	BM46-PFC_133AB	Braak	High.vs.Medium	0.356592	0.00537553
MSBB_microarray	BM20-ITG_133AB	Braak	High.vs.Normal	0.359074	0.00562813
MSBB_microarray	BM46-PFC_133AB	Braak	High.vs.Normal	0.449076	0.0288345
MSBB_microarray	BM7-SPL_133AB	CDR	Medium.vs. Normal	-0.41388	0.036935
MSBB_microarray	AMYG_Plus2	CDR	High.vs.Medium	0.194783	0.0115569
MSBB_microarray	BM7-SPL_133AB	CDR	High.vs.Medium	0.359226	0.0236225
MSBB_microarray	BM10-FP_133AB	CDR	High.vs.Medium	0.258783	0.0257062
MSBB_microarray	BM21-MTG_133AB	CDR	High.vs.Medium	0.343148	0.020688
MSBB_microarray	BM22-STG_133AB	CDR	High.vs.Medium	0.313586	0.0446561
MSBB_microarray	BM36-PHG_133AB	CDR	High.vs.Medium	0.27223	0.0399759
MSBB_microarray	HIPP_133AB	CDR	High.vs.Medium	0.545599	0.000829252
MSBB_microarray	AMYG_Plus2	CDR	High.vs.Normal	0.314174	0.00787835
MSBB_microarray	BM10-FP_133AB	CDR	High.vs.Normal	0.440543	0.00249651
MSBB_microarray	BM21-MTG_133AB	CDR	High.vs.Normal	0.368297	0.0277174
MSBB_microarray	BM32-AC_133AB	CDR	High.vs.Normal	0.427602	0.0116411
MSBB_microarray	BM36-PHG_133AB	CDR	High.vs.Normal	0.426956	0.0244873
MSBB_microarray	HIPP_133AB	CDR	High.vs.Normal	0.416806	0.0154088
MSBB_microarray	NAc_Plus2	CDR	High.vs.Normal	0.248571	0.0304861
MSBB_microarray	BM10-FP_133AB	CERAD	Medium.vs. Normal	-0.239164	0.0391568
MSBB_microarray	BM46-PFC_133AB	CERAD	Medium.vs. Normal	-0.328763	0.00723951
MSBB_microarray	PT_133AB	CERAD	Medium.vs. Normal	-0.33429	0.0326885
MSBB_microarray	BM7-SPL_133AB	CERAD	High.vs.Normal	0.395476	0.0453409
MSBB_microarray	BM10-FP_133AB	CERAD	High.vs.Normal	-0.383831	0.00598486
MSBB_microarray	BM20-ITG_133AB	CERAD	High.vs.Normal	-0.34184	0.00635572
MSBB_microarray	BM21-MTG_133AB	CERAD	High.vs.Normal	-0.360718	0.0165962
MSBB_microarray	BM32-AC_133AB	CERAD	High.vs.Normal	-0.334811	0.0385239
MSBB_microarray	NAc_Plus2	CERAD	High.vs.Normal	-0.228058	0.0251268
MSBB_microarray	BM21-MTG_133AB	PLQ_Mn	Medium.vs. Normal	0.433139	0.00918851
MSBB_microarray	BM22-STG_133AB	PLQ_Mn	Medium.vs.Normal	0.346874	0.0235376
MSBB_microarray	BM38-TP_133AB	PLQ_Mn	Medium.vs. Normal	0.446067	0.0229584
MSBB_microarray	BM10-FP_133AB	PLQ_Mn	High.vs.Normal	0.365338	0.0247019
MSBB_microarray	BM20-ITG_133AB	PLQ_Mn	High.vs.Normal	0.272636	0.0375524
MSBB_microarray	BM32-AC_133AB	PLQ_Mn	High.vs.Normal	0.371283	0.0185053
MSBB_microarray	BM38-TP_133AB	PLQ_Mn	High.vs.Normal	0.428986	0.0266042
MSBB_microarray	AMYG_Plus2	NTrSum	High.vs.Medium	0.232932	0.00516802
MSBB_microarray	BM10-FP_133AB	NTrSum	High.vs.Medium	0.295702	0.00528362
MSBB_microarray	BM21-MTG_133AB	NTrSum	High.vs.Medium	0.263245	0.0441551
MSBB_microarray	BM46-PFC_133AB	NTrSum	High.vs.Medium	0.388264	0.00204214
MSBB_microarray	NAc_Plus2	NTrSum	High.vs.Medium	0.165201	0.0360276
MSBB_microarray	PT_133AB	NTrSum	High.vs.Medium	0.29662	0.0322449
MSBB_microarray	BM10-FP_133AB	NTrSum	High.vs.Normal	0.597092	0.00989898
MSBB_microarray	BM21-MTG_133AB	NTrSum	High.vs.Normal	0.507935	0.0268884
MSBB_microarray	BM46-PFC_133AB	NTrSum	High.vs.Normal	0.576419	0.0451775
MSBB_RNA-seq	BM10	Braak	High.vs.Medium	0.206352	0.00610756
MSBB_RNA-seq	BM36	Braak	High.vs.Medium	0.278791	0.00514701
MSBB_RNA-seq	BM36	Braak	High.vs.Normal	0.421568	5.59e-06
MSBB_RNA-seq	BM22	CDR	Medium.vs. Normal	0.258947	0.0156284
MSBB_RNA-seq	BM36	CDR	Medium.vs. Normal	0.330179	0.00082044
MSBB_RNA-seq	BM36	CDR	High.vs.Medium	0.24281	0.00371997
MSBB_RNA-seq	BM22	CDR	High.vs.Normal	0.28699	0.00786146
MSBB_RNA-seq	BM36	CDR	High.vs.Normal	0.572989	1.69e-06
MSBB_RNA-seq	BM44	CDR	High.vs.Normal	0.338874	0.00262303
MSBB_RNA-seq	BM10	CERAD	Medium.vs.Normal	-0.251816	0.000649601
MSBB_RNA-seq	BM22	CERAD	Medium.vs. Normal	-0.268625	0.00101921
MSBB_RNA-seq	BM36	CERAD	Medium.vs. Normal	-0.373663	0.000172838
MSBB_RNA-seq	BM44	CERAD	Medium.vs. Normal	-0.28533	0.000464705
MSBB_RNA-seq	BM36	CERAD	High.vs.Normal	-0.431387	3.51e-06
MSBB_RNA-seq	BM44	CERAD	High.vs.Normal	-0.199653	0.012709
MSBB_Proteomics	BM10	CDR	High.vs.Normal	0.245368	2.55e-06
MSBB_Proteomics	BM10	CDR	High.vs.Medium	0.322475	6.33e-05
MSBB_Proteomics	BM10	CERAD	Medium.vs. Normal	-0.265598	1.63e-05
MSBB_Proteomics	BM10	CERAD	High.vs.Medium	-0.295632	3.02e-07
MSBB_Proteomics	BM10	PLQ_Mn	High.vs.Normal	0.246012	1.55e-05
MSBB_Proteomics	BM10	PLQ_Mn	High.vs.Medium	0.29548	5.43e-06
ROSMAP_RNA-array	PFC	Braak	High.vs.Medium	0.231755	0.0462886
ROSMAP_RNA-array	PFC	CERAD	Medium.vs.Normal	-0.166539	0.0406532
ROSMAP_RNA-array	PFC	CERAD	High.vs.Medium	-0.267072	0.00215169
ROSMAP_RNA-array	PFC	MMSE	High.vs.Normal	-0.207568	0.0320528
ROSMAP_RNA-array	PFC	MMSE	High.vs.Medium	-0.235565	0.00484327
ROSMAP_RNA-seq	PFC	Braak	High.vs.Medium	0.255282	0.0150776
ROSMAP_RNA-seq	PFC	CERAD	High.vs.Medium	-0.224622	0.00777134
ROSMAP_RNA-seq	PFC	MMSE	Medium.vs. Normal	-0.237855	0.00595776
ROSMAP_RNA-seq	PFC	MMSE	High.vs.Medium	-0.314622	1.42e-05

## Sheet: Table S4 covariables impact
TableS4 Covariables' impacts on GJA1 association with AD traits
		APOE23		APOE33		APOE34			Male		Female			YO (AOD<85)		OO(AOD>=85)
Brain regions	Clinic traits	cor/rho	p.value	cor/rho	p.value	cor/rho	p.value		cor/rho	p.value	cor/rho	p.value		cor/rho	p.value	cor/rho	p.value
BM10	braak	0.0428401	0.730381	0.0654757	0.381176	0.240761	0.0358755		-0.0395607	0.941972	0.228286	0.00706161		-0.0149269	0.642394	0.263423	0.00783599
BM22	braak	0.0579698	0.715489	0.116692	0.220119	0.250949	0.105152		0.0697834	0.670392	0.178081	0.0180667		0.19128	0.0412602	0.057576	0.510445
BM36	braak	0.281522	0.257698	0.383233	0.000127265	0.422291	0.00451235		0.277053	0.0313954	0.433984	1.09393e-06		0.326564	0.000403826	0.405574	0.000162579
BM44	braak	-0.135596	0.718712	0.135972	0.158171	0.171558	0.232403		0.130295	0.109162	0.244866	0.00300719		0.0837344	0.180892	0.130266	0.306702
BM10	CDR	0.118089	0.7379	0.0754551	0.170246	0.189675	0.0551841		0.120101	0.211861	0.135737	0.0221298		0.116385	0.0739302	0.128336	0.0565042
BM22	CDR	0.0509387	0.472953	0.0870983	0.447905	0.19929	0.149543		0.153431	0.163969	0.141996	0.0480762		0.104548	0.133242	0.193596	0.0606595
BM36	CDR	0.310838	0.185463	0.375946	0.000207576	0.480585	0.00131873		0.428673	0.00096472	0.401534	1.31866e-05		0.351055	0.00291948	0.453552	4.42713e-06
BM44	CDR	0.17579	0.294219	0.204184	0.0425403	0.144459	0.33103		0.130295	0.109162	0.244866	0.00300719		0.212968	0.0125158	0.19051	0.038435
BM10	CERAD	-0.0899142	0.523393	0.0115478	0.986748	-0.271101	0.0190752		-0.0118296	0.788654	-0.170497	0.0273005		-0.0162164	0.626829	-0.194467	0.0258846
BM22	CERAD	-0.040889	0.769564	-0.100519	0.302123	-0.321801	0.0318223		-0.0920742	0.570219	-0.192656	0.0118871		-0.210872	0.0542291	-0.0866232	0.225922
BM36	CERAD	-0.349773	0.0816257	-0.341668	0.000634049	-0.42306	0.00439522		-0.377657	0.000415407	-0.374389	0.000131383		-0.325255	0.000656788	-0.410621	0.00011093
BM44	CERAD	0.0160446	0.734603	-0.184254	0.0549964	-0.163734	0.266372		-0.0712574	0.181945	-0.206656	0.0178385		-0.133047	0.0696201	-0.19343	0.0837109
BM10	PLQ_MIN	0.102864	0.588572	0.0847623	0.341462	0.254875	0.0307221		0.173421	0.106128	0.205674	0.00952707		0.202978	0.0326312	0.19134	0.0262107
BM22	PLQ_MIN	0.138237	0.466311	0.0524822	0.562658	0.277911	0.031559		0.191617	0.0807923	0.201189	0.0156061		0.258324	0.00722058	0.14195	0.120395
BM36	PLQ_MIN	0.328025	0.109419	0.239891	0.0115952	0.50314	0.000123089		0.343329	0.00239471	0.405099	2.784e-06		0.409733	2.79466e-05	0.358622	0.000199441
BM44	PLQ_MIN	0.0377511	0.851704	0.0821785	0.380493	0.272284	0.0443143		0.187402	0.1074	0.221686	0.00949285		0.18929	0.069183	0.248893	0.00657193

## Sheet: Table_S5 GO_analysis
Table S5. Gene ontology analysis
Note: only top 10 most enriched gene ontologies were listed.
module	ModuleSize	System	Gene.Category	ModuleOverlap	GeneSetCount	PopulationOverlap	Population	FET_P	Corrected_P	Fold_Enrichment	Genes
AST+NEU(dn)	1391	GO Biological Process	cell-matrix adhesion	40	999	205	13178	2.28e-08	0.00023	2.57389	IGF1R,ITGA1,ITGA2,ITGA3,ITGA7,ITGA9,ITGB5,ITGB8,PXN,TESK2,CD44,LAMB2,COL1A2,COL4A3,ST6GAL1,TLN1,INPPL1,EPHA2,AXL,RAPGEF3,SORBS1,RHOC,TGM2,VCL,VANGL1,CYR61,LGALS3,TNFRSF12A,SERPINB5,TNS3,SPARC,CD151,FBLN5,PKD2,FREM1,LAMA5,ECM2,TPBG,MIA,SGCE
AST+NEU(dn)	1391	GO Cellular Component	extracellular matrix	67	999	443	13178	3.27e-08	0.00032	1.99506	CHRNB1,CLU,C5,ITGA3,LAMB2,GABRB1,SNTA1,COL1A2,IGFBP5,F3,COL4A3,COL4A4,COL4A5,COL4A6,APOE,TIMP3,THBS1,COL5A2,COL5A3,NTN4,TGM2,LGALS1,TSHR,SPON1,LECT1,CTGF,CYR61,MMP19,SPARC,TIMP2,C1QTNF1,CTHRC1,COL3A1,COL8A1,COL8A2,COL11A1,COL12A1,COL16A1,COL25A1,TIMP4,ERBB2IP,MATN2,OMD,MMP11,ADAMTS9,FBLN5,EFEMP2,FREM1,LAMA5,DAG1,DTNA,ECM2,TPBG,SGCE,FLNC,CRB2,SGCG,ADAMTS19,FMOD,ADAMTSL3,MMP28,ADAMTS4,SNTB1,ADAMTSL…
AST+NEU(dn)	1391	GO Biological Process	cell-substrate adhesion	40	999	209	13178	3.99e-08	0.0004	2.52463	IGF1R,ITGA1,ITGA2,ITGA3,ITGA7,ITGA9,ITGB5,ITGB8,PXN,TESK2,CD44,LAMB2,COL1A2,COL4A3,ST6GAL1,TLN1,INPPL1,EPHA2,AXL,RAPGEF3,SORBS1,RHOC,TGM2,VCL,VANGL1,CYR61,LGALS3,TNFRSF12A,SERPINB5,TNS3,SPARC,CD151,FBLN5,PKD2,FREM1,LAMA5,ECM2,TPBG,MIA,SGCE
AST+NEU(dn)	1391	GO Biological Process	substrate-bound cell migration	25	999	99	13178	5.79e-08	0.00057	3.33111	C3,C5,ITGB5,CD44,LAMB2,ACTA2,ERBB2,HBEGF,ERBB3,FGFR1,EPHA2,FGFR2,THBS1,F2R,RHOC,NEDD9,VANGL1,CYR61,TIMP2,CD151,CD63,S100A1,LAMA5,MIA,CRB2
AST+NEU(dn)	1391	GO Biological Process	blood vessel development	52	999	320	13178	1.17e-07	0.0012	2.14357	ADORA2B,IGF1R,BCL2,ITGA1,KDR,CAV1,CXCR4,ERBB2,HBEGF,HYAL1,F3,COL4A3,COL4A6,EPHA2,THBS1,AGT,F2R,RHOB,FGF7,RAMP1,IFI16,IGFBP7,SERPINF1,CXCL14,SPON1,LECT1,CTGF,AMOT,AMOTL1,EFNA1,ENG,F13A1,CYR61,LGALS3,MGAT5,MMP19,TNFRSF12A,SERPINB5,PLAT,TNS3,SPARC,TIMP2,ANTXR1,RECK,PLXDC2,CD9,CD151,SEMA3E,ANTXR2,IGFBPL1,IFT74,PDGFD
AST+NEU(dn)	1391	GO Biological Process	vasculature development	52	999	321	13178	1.3e-07	0.0013	2.13689	ADORA2B,IGF1R,BCL2,ITGA1,KDR,CAV1,CXCR4,ERBB2,HBEGF,HYAL1,F3,COL4A3,COL4A6,EPHA2,THBS1,AGT,F2R,RHOB,FGF7,RAMP1,IFI16,IGFBP7,SERPINF1,CXCL14,SPON1,LECT1,CTGF,AMOT,AMOTL1,EFNA1,ENG,F13A1,CYR61,LGALS3,MGAT5,MMP19,TNFRSF12A,SERPINB5,PLAT,TNS3,SPARC,TIMP2,ANTXR1,RECK,PLXDC2,CD9,CD151,SEMA3E,ANTXR2,IGFBPL1,IFT74,PDGFD
AST+NEU(dn)	1391	GO Cellular Component	extracellular matrix (sensu Metazoa)	64	999	438	13178	2.42e-07	0.0024	1.92748	CHRNB1,CLU,C5,ITGA3,LAMB2,GABRB1,SNTA1,COL1A2,IGFBP5,F3,COL4A3,COL4A4,COL4A5,COL4A6,APOE,TIMP3,THBS1,COL5A2,COL5A3,NTN4,TGM2,LGALS1,TSHR,SPON1,LECT1,CTGF,CYR61,MMP19,SPARC,TIMP2,COL3A1,COL8A1,COL8A2,COL11A1,COL12A1,COL16A1,COL25A1,TIMP4,ERBB2IP,MATN2,OMD,MMP11,ADAMTS9,FBLN5,EFEMP2,LAMA5,DAG1,DTNA,ECM2,TPBG,SGCE,FLNC,CRB2,SGCG,ADAMTS19,FMOD,ADAMTSL3,MMP28,ADAMTS4,SNTB1,ADAMTSL1,SCUBE3,PRELP,VWA1
AST+NEU(dn)	1391	GO Biological Process	skeletal development	44	999	263	13178	4.84e-07	0.0048	2.20689	ITGA1,FOS,PAPSS2,NPR2,TGFB3,FGFR1,COL1A2,RUNX2,IGFBP5,CSF1,MED12,FGFR2,THBS1,TNFRSF11B,ANXA2,PLEKHF2,BMPR1B,LECT1,CTGF,SPARC,COL11A1,COL12A1,NOTCH2,GLI3,TCIRG1,MATN2,OMD,ZBTB7B,PON2,BMP6,BMPR1A,SOX9,TUFT1,WISP2,DLX2,GHR,ADAMTS4,AEBP1,EVC,TEAD4,SBDS,EVC2,SCUBE3,PRELP
AST+NEU(dn)	1391	GO Cellular Component	basolateral plasma membrane	30	999	148	13178	5.52e-07	0.0055	2.67389	ADORA2B,ITGA2,ITGA3,ITGB5,PXN,PGM5,NOX4,PARVA,ERBB2,IL1R1,TLN1,INPPL1,SORBS1,F2R,NEDD9,TRIP6,VCL,ABCC4,TNS3,ANTXR1,CD151,SLC4A2,ERBB2IP,NDRG1,PPT1,PKD2,FHL1,SNAP23,SORBS3,LRRC1
AST+NEU(dn)	1391	KEGG Pathways	Integrin-mediated cell adhesion	37	999	206	13178	6.72e-07	0.0067	2.36929	SHC1,AKT2,IGF1R,CCND1,PDGFRB,BCL2,ITGA1,ITGA2,ITGA3,ITGA7,ITGA9,ITGB5,ITGB8,PXN,KDR,LAMB2,CAV1,ARHGAP5,PARVA,ERBB2,COL1A2,COL4A4,COL4A6,TLN1,THBS1,COL5A2,COL5A3,CAV2,FLNB,VCL,COL3A1,COL11A1,CAST,PDGFD,LAMA5,FLNC,CAPN2
AST+NEU(up)	573	GO Biological Process	sterol biosynthesis	19	436	37	13178	5.18e-19	5.1e-15	15.5208	ACLY,HSD17B7,PMVK,DHCR7,DHCR24,FDFT1,FDPS,HMGCR,HMGCS1,IDI1,MVD,MVK,SQLE,TM7SF2,AACS,C14orf1,CYP51A1,LBR,NSDHL
AST+NEU(up)	573	GO Biological Process	cholesterol biosynthesis	17	436	33	13178	3.6e-17	3.6e-13	15.5703	ACLY,HSD17B7,PMVK,DHCR7,DHCR24,FDFT1,FDPS,HMGCR,HMGCS1,IDI1,MVD,MVK,SQLE,TM7SF2,AACS,CYP51A1,NSDHL
AST+NEU(up)	573	GeneGo Pathways	Cholesterol Biosynthesis	14	436	30	13178	1.37e-13	1.4e-09	14.1049	ACAT2,PMVK,DHCR7,DHCR24,FDFT1,FDPS,HMGCR,HMGCS1,IDI1,LSS,MVD,MVK,SQLE,TM7SF2
AST+NEU(up)	573	GO Biological Process	sterol metabolism	24	436	117	13178	5.12e-13	5.1e-09	6.19995	ACLY,HSD17B7,PMVK,DHCR7,DHCR24,FDFT1,FDPS,HMGCR,HMGCS1,IDI1,MVD,MVK,SQLE,TM7SF2,AACS,LDLR,LPL,OSBPL10,MBTPS2,INSIG1,C14orf1,CYP51A1,LBR,NSDHL
AST+NEU(up)	573	GO Biological Process	cholesterol metabolism	21	436	102	13178	1.39e-11	1.4e-07	6.22275	ACLY,HSD17B7,PMVK,DHCR7,DHCR24,FDFT1,FDPS,HMGCR,HMGCS1,IDI1,MVD,MVK,SQLE,TM7SF2,AACS,LDLR,LPL,MBTPS2,INSIG1,CYP51A1,NSDHL
AST+NEU(up)	573	KEGG Pathways	Biosynthesis of steroids	10	436	17	13178	2.24e-11	2.2e-07	17.7793	PMVK,DHCR7,FDFT1,FDPS,HMGCR,IDI1,LSS,MVD,MVK,SQLE
AST+NEU(up)	573	GO Biological Process	isoprenoid biosynthesis	9	436	13	13178	2.78e-11	2.8e-07	20.9248	PMVK,FDFT1,FDPS,HMGCR,HMGCS1,IDI1,MVD,MVK,AACS
AST+NEU(up)	573	GO Biological Process	steroid biosynthesis	22	436	122	13178	7.1e-11	7e-07	5.45037	ACLY,HSD17B7,PMVK,DHCR7,DHCR24,FDFT1,FDPS,HMGCR,HMGCS1,IDI1,LSS,MVD,MVK,SQLE,TM7SF2,AACS,C14orf1,CYP51A1,LBR,NSDHL,GSTA3,STARD4
AST+NEU(up)	573	Ingenuity Pathways	STEROL BIOSYNTHESIS (dt7)	10	436	21	13178	3.61e-10	3.6e-06	14.3927	PMVK,DHCR7,FDFT1,FDPS,HMGCR,IDI1,LSS,MVD,MVK,SQLE
AST+NEU(up)	573	GO Biological Process	lipid biosynthesis	36	436	348	13178	1.23e-09	1.2e-05	3.1267	PLD1,PIK3C2B,ACLY,NDUFAB1,HSD17B7,IL1B,PMVK,DHCR7,DHCR24,FDFT1,FDPS,HMGCR,HMGCS1,IDI1,LSS,MVD,MVK,SQLE,TM7SF2,PTGS2,AACS,MIF,DGAT2,FPR1,PLCXD2,C14orf1,CYP51A1,LBR,NSDHL,PTGES,GSTA3,NMB,ELOVL6,STARD4,PIGX,AGPAT5
AST(dn)	2605	GO Cellular Component	extracellular matrix	112	1616	443	13178	1.71e-14	1.7e-10	2.06169	CHRNA3,CHRNA7,C5,ITGA6,ITGB4,GABRA2,GABRA4,GABRA5,GABRB1,GABRB2,GABRG1,GABRG3,SHANK3,COL1A1,COL1A2,IGFBP5,COL4A3,COL4A4,TIMP3,MMP2,SNCAIP,THBS1,COL5A2,COL5A3,NELL1,ZP3,NTN4,APBB2,SPON1,POSTN,LECT1,ADAMTS8,ADAMTS15,GPC1,CYR61,MMP9,SPARC,TIMP2,C1QTNF2,CTHRC1,EMID1,COL6A3,COL8A2,COL9A1,COL9A2,COL11A1,COL16A1,COL19A1,CCBE1,C1QL2,GLRB,TIMP4,RELN,NTN1,BGN,MGP,OMD,MMP16,ADAMTS9,FBLN5,ADAMTS13,VAMP2,SNPH…
AST(dn)	2605	GO Cellular Component	extracellular matrix (sensu Metazoa)	110	1616	438	13178	4.8e-14	4.8e-10	2.04798	CHRNA3,CHRNA7,C5,ITGA6,ITGB4,GABRA2,GABRA4,GABRA5,GABRB1,GABRB2,GABRG1,GABRG3,SHANK3,COL1A1,COL1A2,IGFBP5,COL4A3,COL4A4,TIMP3,MMP2,SNCAIP,THBS1,COL5A2,COL5A3,NELL1,ZP3,NTN4,APBB2,SPON1,POSTN,LECT1,ADAMTS8,ADAMTS15,GPC1,CYR61,MMP9,SPARC,TIMP2,C1QTNF2,EMID1,COL6A3,COL8A2,COL9A1,COL9A2,COL11A1,COL16A1,COL19A1,CCBE1,C1QL2,GLRB,TIMP4,RELN,NTN1,BGN,MGP,OMD,MMP16,ADAMTS9,FBLN5,ADAMTS13,VAMP2,SNPH,SYT2,S…
AST(dn)	2605	GO Cellular Component	microtubule cytoskeleton	82	1616	337	13178	4.68e-10	4.6e-06	1.98423	PRKCQ,MAD2L1,NEK2,CCNB1,CDC20,NEK1,BUB1,BRCA1,PRKAR2A,CCNE1,PEA15,PTHLH,HMMR,TOP2A,RACGAP1,ECT2,LATS1,PLK1,VHL,KIF4A,KIF14,LATS2,DPYSL2,DNAH6,APC,CDK5RAP2,CALML4,CENPF,KNTC1,DNAH5,SIRT2,KIF20A,CETN2,KIF11,TACC1,PRC1,AURKB,KIF23,TTC8,TEKT4,DNAH1,DNAH8,DNAH9,DNAH10,DNAI1,DNAH7,DNAI2,DNALI1,TEKT1,DNAH11,KIF2C,MED19,KIFAP3,NPHP3,KIFC3,KIF22,KIF24,KIF27,RAB6A,KIF9,CKAP5,MID1IP1,TPX2,TMPO,DYNC1I1,KIF6,…
AST(dn)	2605	GO Molecular Function	cytoskeletal protein binding	114	1616	561	13178	2.09e-08	0.00021	1.65711	PLD2,ABI2,WASF3,NEK1,BRCA1,FHIT,SPTAN1,MYO5C,SHANK2,SDC2,SHANK3,GMFB,CASR,PARK2,SNCAIP,MYH8,MYH10,MYL4,MYO18B,PFN2,HMMR,NCK2,CORO2B,EPB41L2,DAAM1,DNMBP,DAAM2,TMOD2,PFN4,LLGL1,NEB,KLHL5,PLS1,ENAH,SPTA1,CLMN,FHOD3,DIAPH3,MTSS1,FARP2,MYO6,SLC3A2,TMOD4,TNS3,VHL,KIF4A,JUP,S100B,DPYSL2,ABLIM1,FEZ1,BTBD1,EPB41L4A,APC,ASPM,TROAP,CTNNA3,GABARAPL1,DLGAP1,TPBG,GAS2L2,DNAH5,KLHL10,OBSCN,KIF11,ANLN,TACC1,PRC1…
AST(dn)	2605	GO Biological Process	central nervous system development	67	1616	279	13178	3.21e-08	0.00032	1.9583	PHGDH,CAMK2A,CYP26A1,MTR,SHH,PLP1,PARK2,ARHGDIG,LMO4,SEMA6A,IL1RAPL1,SLIT2,GPC1,BMP7,S100B,MAL,LSAMP,RELN,ROBO2,ST8SIA2,EMX1,ARL5B,MKRN1,SERINC5,ASPM,GLI1,NKX2-2,NNAT,OCLN,OTX2,CDK5RAP1,PCDH18,CDK5RAP2,PCDHGA10,CA10,BCAN,NPAS3,SOX1,CDKL5,NR2E1,ZIC1,CA11,CDK5RAP3,GPR63,NKX6-2,LGI1,ECE2,EFHC1,PTPRZ1,ADAM22,DRP2,KIAA1279,IL1RAPL2,TAGLN3,SOX8,NPAS1,PCP4,CRIM1,HPCAL4,SERPINI1,SNTG1,SNTG2,GPR173,FMN2,M…
AST(dn)	2605	GO Cellular Component	axoneme	14	1616	25	13178	1.97e-07	0.002	4.56663	PRKAR2A,DNAH6,DNAH5,SPAG6,DNAH1,DNAH8,DNAH9,DNAH10,DNAH7,DNAI2,DNALI1,SPAG16,DNAH11,AKAP14
AST(dn)	2605	GO Cellular Component	microtubule associated complex	37	1616	132	13178	7.81e-07	0.0077	2.28579	PEA15,KIF4A,KIF14,DNAH6,DNAH5,KIF20A,KIF11,TACC1,KIF23,TEKT4,DNAH1,DNAH8,DNAH9,DNAH10,DNAI1,DNAH7,DNAI2,DNALI1,TEKT1,DNAH11,KIF2C,KIFAP3,NPHP3,KIFC3,KIF22,KIF24,KIF27,RAB6A,KIF9,CKAP5,DYNC1I1,EML2,MAP2,DYNLT1,WDR78,DYNLRB2,KIF7
AST(dn)	2605	GO Biological Process	transmission of nerve impulse	89	1616	440	13178	9.44e-07	0.0093	1.64947	PRKCE,CACNA1E,CACNB2,CACNB4,CHRNA3,CHRNA7,SLC1A6,ABAT,ALDH5A1,HDC,AADAT,CAMK2A,GLUD1,ADRA2C,ADRB1,HTR7,GRIN3A,GABRA2,GABRA4,GABRA5,GABRB1,GABRB2,GABRG1,GABRG3,GRIN2C,GRIN2D,KCNJ9,GRM7,NPY2R,PLP1,GRM1,MUSK,F2R,PNOC,TACR1,QDPR,GCHFR,PAWR,SLC6A1,SLC6A9,SLC6A11,GLRB,MAL,ATP2B4,VAMP2,SNPH,SRI,GALR2,KCNMB2,SYT2,SYT1,GRIA4,GRM3,DBI,CNP,KCNK2,KCNH3,KCNH5,GRIA1,GRIA2,GRIK2,GRIK4,KCNA4,KCNB1,KCNC4,KCNK3,KC…
AST(dn)	2605	GO Cellular Component	axonemal dynein complex	10	1616	15	13178	1.25e-06	0.012	5.43647	DNAH6,DNAH5,DNAH1,DNAH8,DNAH9,DNAH10,DNAH7,DNAI2,DNALI1,DNAH11
AST(dn)	2605	GO Cellular Component	spindle	27	1616	86	13178	2.25e-06	0.022	2.5602	MAD2L1,CCNB1,CDC20,BUB1,RACGAP1,ECT2,LATS1,PLK1,KIF4A,LATS2,DPYSL2,CDK5RAP2,CENPF,KNTC1,KIF20A,CETN2,KIF11,TACC1,PRC1,AURKB,KIF23,CKAP5,TPX2,TMPO,EML2,CSPP1,ANXA11
AST(up)	2891	KEGG Pathways	Ribosome	62	2169	88	13178	2.08e-29	2.1e-25	4.28054	RPS6,RPSA,FAU,RPS15,RPL23,RPS19,RPL7A,RPLP0,RPS3,RPL10A,RPL17,RPL13A,RPLP2,RPS15A,RPL35,RPL3,RPL4,RPL5,RPL6,RPL8,RPL9,RPL10,RPL11,RPL12,RPL13,RPL18,RPL18A,RPL19,RPL21,RPL27,RPL27A,RPL28,RPL31,RPL35A,RPL36AL,RPL37,RPL37A,RPL39,RPS2,RPS4Y1,RPS5,RPS7,RPS8,RPS9,RPS10,RPS11,RPS12,RPS13,RPS14,RPS16,RPS17,RPS18,RPS20,RPS21,RPS23,RPS24,RPS25,RPS26,RPS27A,RPS28,RPS29,RPL14
AST(up)	2891	GO Cellular Component	cytosolic ribosome (sensu Eukaryota)	59	2169	93	13178	2.44e-24	2.4e-20	3.85442	RPS6,EIF4A1,RPSA,RPS15,RPL23,RPS19,RPL7A,RPLP0,RPS3,RPL10A,RPL17,RPL13A,RPLP2,RPS15A,RPL35,RPL3,RPL4,RPL5,RPL6,RPL8,RPL10,RPL11,RPL12,RPL13,RPL18,RPL18A,RPL19,RPL21,RPL27,RPL27A,RPL28,RPL31,RPL35A,RPL36AL,RPL37,RPL37A,RPL39,RPS2,RPS4Y1,RPS5,RPS7,RPS8,RPS9,RPS10,RPS12,RPS13,RPS14,RPS16,RPS17,RPS20,RPS21,RPS23,RPS24,RPS25,RPS26,RPS27A,RPS28,RPS29,RPL14
AST(up)	2891	GO Cellular Component	cytosolic small ribosomal subunit (sensu Eukaryota)	28	2169	36	13178	7.64e-16	7.6e-12	4.72548	RPS6,EIF4A1,RPSA,RPS15,RPS19,RPS3,RPS15A,RPS2,RPS4Y1,RPS5,RPS7,RPS8,RPS9,RPS10,RPS12,RPS13,RPS14,RPS16,RPS17,RPS20,RPS21,RPS23,RPS24,RPS25,RPS26,RPS27A,RPS28,RPS29
AST(up)	2891	GO Cellular Component	eukaryotic 48S initiation complex	28	2169	36	13178	7.64e-16	7.6e-12	4.72548	RPS6,EIF4A1,RPSA,RPS15,RPS19,RPS3,RPS15A,RPS2,RPS4Y1,RPS5,RPS7,RPS8,RPS9,RPS10,RPS12,RPS13,RPS14,RPS16,RPS17,RPS20,RPS21,RPS23,RPS24,RPS25,RPS26,RPS27A,RPS28,RPS29
AST(up)	2891	GO Biological Process	inflammatory response	172	2169	617	13178	1.86e-13	1.8e-09	1.69369	MAP3K1,RAC2,NFKB1,PIK3CG,RELA,PLA2G4A,FYN,ANGPT2,STAT1,TNIP2,ITGA4,ITGA9,ITGAL,ITGAM,ITGAX,ITGB2,FCGR2B,BLNK,LYN,NFATC4,PTPN6,PTPRC,BCL6,SYK,FADD,FOS,RIPK2,IRAK2,MAPK11,SPHK1,PTAFR,PDE4B,PDE8A,CD44,CASP1,IL1B,C1QB,ICAM1,VCAM1,PTK2B,FAS,FCER1G,DOCK2,CEBPB,PTGER4,MMP13,SPP1,HMOX1,PTGS2,IRF1,TYK2,IL1A,IL1RAP,MYD88,IL10RB,SOCS1,CEBPD,IL6R,MIF,TLR4,TLR7,TLR8,PTGS1,TLR1,TLR2,NOTCH1,PFN1,HCK,CYBA,CYBB,N…
AST(up)	2891	GO Molecular Function	structural constituent of ribosome	70	2169	185	13178	1.63e-12	1.6e-08	2.29888	RPS6,RPSA,FAU,RPS15,RPL23,RPS19,RPL7A,RPLP0,RPS3,RPL10A,RPL17,RPL13A,RPLP2,RPS15A,RPL35,MRPS27,MRPS18B,RPL3,RPL4,RPL5,RPL6,RPL8,RPL9,RPL10,RPL11,RPL12,RPL13,RPL18,RPL18A,RPL19,RPL21,RPL27,RPL27A,RPL28,RPL31,RPL35A,RPL36AL,RPL37,RPL37A,RPL39,MRPL12,MRPS12,RPS2,RPS4Y1,RPS5,RPS7,RPS8,RPS9,RPS10,RPS11,RPS12,RPS13,RPS14,RPS16,RPS17,RPS18,RPS20,RPS21,RPS23,RPS24,RPS25,RPS26,RPS27A,RPS28,RPS29,MRPS15,MR…
AST(up)	2891	GO Biological Process	hemopoiesis	143	2169	498	13178	2.04e-12	2e-08	1.7446	HSPB1,GNA15,JUN,VAV1,RPS6KA1,MET,NFKB2,EPOR,KIT,GPI,ETS2,CASP8,CD1D,CCNA1,ANGPT2,ITGAX,ITGB2,EGR1,BLNK,INPP5D,PTPN6,BTK,PDGFRA,MAP2K4,CASP3,RUNX1,RAB3D,HPRT1,CD80,CD86,PIM1,WAS,EPHB6,CSF1R,FAS,RXRA,WNT2B,SPP1,TNFSF11,FTH1,IFNAR2,SOCS5,STAT6,IL6R,BCL3,FES,CEBPA,SPI1,TLR4,JAG1,DLL1,NOTCH1,MAF,MAFG,MATK,MYO9B,ARHGAP10,PF4,TNFRSF11B,PRTN3,CCR5,MCAM,CCL4,CXCL12,ZYX,GPR65,PRAM1,TNFSF12,FLT3LG,LGALS1,P2…
AST(up)	2891	GO Cellular Component	ribosome	75	2169	206	13178	2.5e-12	2.5e-08	2.21199	RPS6,EIF4A1,RPSA,APEX1,FAU,RPS15,RPL23,RPS19,RPL7A,RPLP0,RPS3,RPL10A,RPL17,RPL13A,QTRT1,RPLP2,RPS15A,RPL35,EEF2,MRPS27,MRPS18B,RPL3,RPL4,RPL5,RPL6,RPL8,RPL9,RPL10,RPL11,RPL12,RPL13,RPL18,RPL18A,RPL19,RPL21,RPL27,RPL27A,RPL28,RPL31,RPL35A,RPL36AL,RPL37,RPL37A,RPL39,MRPL12,MRPS12,RPS2,RPS4Y1,RPS5,RPS7,RPS8,RPS9,RPS10,RPS11,RPS12,RPS13,RPS14,RPS16,RPS17,RPS18,RPS20,RPS21,RPS23,RPS24,RPS25,RPS26,RPS2…
AST(up)	2891	GO Biological Process	hemopoietic or lymphoid organ development	144	2169	510	13178	6.84e-12	6.8e-08	1.71547	HSPB1,GNA15,JUN,VAV1,RPS6KA1,MET,NFKB2,EPOR,KIT,GPI,ETS2,CASP8,CD1D,CCNA1,ANGPT2,ITGAX,ITGB2,EGR1,BLNK,INPP5D,PTPN6,BTK,PDGFRA,MAP2K4,CASP3,RUNX1,RAB3D,HPRT1,CD80,CD86,PIM1,WAS,EPHB6,CSF1R,FAS,RXRA,WNT2B,SPP1,TNFSF11,FTH1,IFNAR2,SOCS5,STAT6,IL6R,BCL3,FES,CEBPA,SPI1,TLR4,JAG1,DLL1,NOTCH1,MAF,MAFG,MATK,MYO9B,ARHGAP10,PF4,TNFRSF11B,PRTN3,CCR5,MCAM,CCL4,CXCL12,ZYX,GPR65,PRAM1,TNFSF12,FLT3LG,LGALS1,P2…
AST(up)	2891	GO Cellular Component	cytosolic large ribosomal subunit (sensu Eukaryota)	30	2169	51	13178	8.27e-12	8.2e-08	3.57389	RPL23,RPL7A,RPLP0,RPL10A,RPL17,RPL13A,RPLP2,RPL35,RPL3,RPL4,RPL5,RPL6,RPL8,RPL10,RPL11,RPL12,RPL18,RPL18A,RPL19,RPL21,RPL27,RPL27A,RPL28,RPL31,RPL35A,RPL36AL,RPL37,RPL37A,RPL39,RPL14

## Sheet: Table S6 SuperExactTest
Table S6. Intersection of GJA1 gene signatures and AD gene signatures.
Intersections	Degree	Observed.Overlap	Expected.Overlap	FE	P.value	Elements
ADGWAS	1	35	NA	NA	NA	ABCA7, APOE, APP, BIN1, CASS4, CD2AP, CD33, CELF1, CHRNA2, CLU, CNN2, CR1, CR2, EPHA1, FERMT2, GPR111, HLA-DRB1, HMHA1, INPP5D, MEF2C, MS4A2, MS4A6A, MS4A6E, NME8, PICALM, PILRA, PSEN1, PSEN2, PTK2B, SLC24A4, SORL1, SPI1, TREM2, UNC5C, ZCWPW1
Abeta network	1	335	NA	NA	NA	A2M, ABCA1, ABCA2, ABCA7, ABCB1, ABCG1, ACE, ACHE, ADAM10, ADAM17, ADAM19, ADAM9, ADNP, ADRA2A, ADRB2, AGER, AGRN, ALOX5, ANP32A, APBA1, APBA2, APBA3, APBB1, APBB2, APBB3, APCS, APH1A, APH1B, APLP1, APOA1, APOE, APP, ARC, ARF6, ARRB2, ATG7, ATXN1, BACE1, BACE2, BCHE, BECN1, BIN1, BLMH, BSG, C3, CALHM1, CALR, CAMKK2, CANX, CAPN1, CAPN2, CASP3, CAV1, CAV3, CCL2, CCR2, CCS, CD14, CD2AP, CD33, CD36, …
Abeta network & ADGWAS	2	13	0.566781	22.9365	4.47498e-15	ABCA7, APOE, APP, BIN1, CD2AP, CD33, CLU, CR1, PICALM, PSEN1, PSEN2, SORL1, TREM2
IGAP	1	1231	NA	NA	NA	, AADACL2-AS1, ABCA1, ABCA7, ABCB9, ABCE1, ABCG5, ABCG8, ABHD17AP5, ABI3, ABRACL, ACER2, ACOXL, ACP1, ACP2, ACTB, ADAM10, ADAM1A, ADAM30, ADAMTS14, ADAMTS20, ADAMTS5, ADAMTSL3, ADCY3, ADGB, ADGRB3, ADGRE2, ADGRF2, ADGRF4, ADGRL3, ADH1B, ADK, ADSS, AGBL1, AGBL2, AGXT2, AIM1, AKAP13, AKAP6, AKR1B1, AKR1E2, ALCAM, ALDH1A2, ALPK2, ALPK3, ALX4, AMHR2, AMPH, ANGPT1, ANK3, ANKH, ANKHD1, ANKHD1-EIF4EBP3,…
IGAP & ADGWAS	2	29	2.08271	13.9242	2.43192e-30	ABCA7, APP, BIN1, CASS4, CD2AP, CD33, CELF1, CHRNA2, CLU, CNN2, CR1, CR2, EPHA1, FERMT2, HLA-DRB1, HMHA1, INPP5D, MEF2C, MS4A2, MS4A6A, MS4A6E, NME8, PICALM, PILRA, PTK2B, SLC24A4, SORL1, SPI1, ZCWPW1
IGAP & Abeta network	2	26	19.9345	1.30427	0.100681	ABCA1, ABCA7, ADAM10, APBB3, APP, ATXN1, BIN1, CANX, CAV1, CD2AP, CD33, CLU, COL25A1, CR1, CSNK1A1, DNAJB6, FPR2, IL10, MEGF10, MME, PARK2, PICALM, QPCT, RTN1, RYR1, SORL1
IGAP & Abeta network & ADGWAS	3	9	0.0337269	266.85	4.32771e-20	ABCA7, APP, BIN1, CD2AP, CD33, CLU, CR1, PICALM, SORL1
AST+NEU(dn)	1	1391	NA	NA	NA	AADAT, AAED1, AASS, ABCA1, ABCC12, ABCC4, ABHD4, ACACB, ACADM, ACADS, ACADVL, ACBD4, ACE2, ACOT11, ACSBG1, ACSF2, ACSS3, ACTA2, ACYP2, ADAMTS19, ADAMTS4, ADAMTS9, ADAMTSL1, ADAMTSL3, ADAMTSL5, ADCK3, ADCK4, ADD3, ADHFE1, ADI1, ADIPOR2, ADK, ADORA2B, ADRA1D, ADRB1, AEBP1, AFAP1L2, AGBL2, AGPAT9, AGT, AGTRAP, AHNAK, AIM1, AJUBA, AK3, AK7, AKAP12, AKAP14, AKAP2, AKR1C3, AKT2, AKTIP, ALDH1A1, ALDH1L1…
AST+NEU(dn) & ADGWAS	2	2	2.35341	0.849831	0.692029	APOE, CLU
AST+NEU(dn) & Abeta network	2	38	22.5255	1.68698	0.00111405	ABCA1, APOE, BACE2, C3, CAPN2, CAV1, CLU, COL25A1, CRB2, CRYAB, CST3, CTSB, DNMBP, ECE2, EPHB2, ERLIN2, GSAP, GULP1, HSPB1, HSPB8, ITM2C, LRP2, MEGF10, MME, NUMB, PAWR, PLAT, PRNP, PSENEN, PXN, SERPINH1, SNX33, SOAT1, SPON1, TGM2, TIMP3, TLR4, TLR6
AST+NEU(dn) & Abeta network & ADGWAS	3	2	0.0381105	52.4789	0.00068641	APOE, CLU
AST+NEU(dn) & IGAP	2	88	82.7728	1.06315	0.286028	ABCA1, ADAMTSL3, ADK, AGBL2, AIM1, ANTXR1, ARMC3, BAMBI, BPHL, C1RL, C1S, CARTPT, CAV1, CAV2, CCDC170, CCDC3, CD151, CLU, COL25A1, CPQ, CRTC3, DNAJB13, EPHX2, F13A1, FAM114A1, FAM19A5, FGF7, FHAD1, FKBP9, FST, GAL3ST4, GLIS3, HACL1, HBEGF, HYKK, INPP5K, IQCK, IQGAP2, JADE2, KANK4, LACTB2, MAFK, MBP, MEGF10, MEPCE, MGAT5, MGST1, MME, MORN1, MTMR11, NEDD9, NEK3, NR1H3, NR2E1, NRG2, OTUD7B, PARD3B, …
AST+NEU(dn) & IGAP & ADGWAS	3	1	0.140042	7.14072	0.130934	CLU
AST+NEU(dn) & IGAP & Abeta network	3	6	1.3404	4.47627	0.00249015	ABCA1, CAV1, CLU, COL25A1, MEGF10, MME
AST+NEU(dn) & IGAP & Abeta network & ADGWAS	4	1	0.0022678	440.955	0.00226532	CLU
AST+NEU(up)	1	573	NA	NA	NA	AACS, AARS, ABI3, ACAT2, ACLY, ACOT7, ACSL5, ACSS2, ACTN2, ACVRL1, ADAMTS18, ADCYAP1, ADORA2A, ADPGK, AGPAT5, ALDH18A1, ALDH1L2, ALPL, AMZ1, ANGPTL4, ANGPTL6, ANKRD35, AP1G2, AP1M2, APOBEC1, APOBR, ARHGAP19, ARHGAP27, ARHGDIG, ARHGEF3, ARL10, ASF1B, ASNS, ASPH, ASPM, ATAD3A, ATF4, ATP12A, ATP8A2, ATXN2L, AURKB, AVPR1A, B4GALNT1, BAZ2A, BCAT1, BCL11A, BCL11B, BCL2A1, BCL3, BDH1, BEND5, BTBD17, BYS…
AST+NEU(up) & ADGWAS	2	3	0.969449	3.09454	0.0720031	CASS4, MS4A6A, PILRA
AST+NEU(up) & Abeta network	2	13	9.27902	1.40101	0.140632	CD14, DHCR24, GGA2, IL1B, LDLR, LPL, NRD1, PLD1, SNCA, STUB1, TIMP1, TLR2, TRPM2
AST+NEU(up) & Abeta network & ADGWAS	3	0	0.015699	0	1
AST+NEU(up) & IGAP	2	36	34.0969	1.05581	0.391866	ABI3, ARHGEF3, CASS4, CHADL, CRMP1, CYB561, DAPK2, DDHD1, DLEU7, FPR1, GBP6, GNGT2, HIST1H2AM, HIST1H3J, IL17RD, INPP4B, LDB2, LIPG, MEGF11, MS4A6A, OSBPL10, PGF, PILRA, PINX1, RASSF5, RCOR2, SEC16B, SH3PXD2A, SLC31A1, SMOC1, TCERG1L, TICAM2, TMEM42, TMEM71, TSHZ2, YDJC
AST+NEU(up) & IGAP & ADGWAS	3	3	0.057688	52.0039	2.79711e-05	CASS4, MS4A6A, PILRA
AST+NEU(up) & IGAP & Abeta network	3	0	0.552157	0	1
AST+NEU(up) & IGAP & Abeta network & ADGWAS	4	0	0.000934185	0	1
AST+NEU(up) & AST+NEU(dn)	2	0	38.5287	0	1
AST+NEU(up) & AST+NEU(dn) & ADGWAS	3	0	0.0651861	0	1
AST+NEU(up) & AST+NEU(dn) & Abeta network	3	0	0.623924	0	1
AST+NEU(up) & AST+NEU(dn) & Abeta network & ADGWAS	4	0	0.00105561	0	1
AST+NEU(up) & AST+NEU(dn) & IGAP	3	0	2.29269	0	1
AST+NEU(up) & AST+NEU(dn) & IGAP & ADGWAS	4	0	0.00387896	0	1
AST+NEU(up) & AST+NEU(dn) & IGAP & Abeta network	4	0	0.0371272	0	1
AST+NEU(up) & AST+NEU(dn) & IGAP & Abeta network & ADGWAS	5	0	6.28149e-05	0	1
AST(dn)	1	2605	NA	NA	NA	AADAT, AAED1, AARD, AASS, ABAT, ABCA1, ABCA3, ABCA5, ABCA8, ABCC12, ABCC4, ABHD3, ABI2, ABLIM1, ABLIM2, ABLIM3, ACAA2, ACACB, ACAD11, ACADM, ACBD5, ACBD7, ACE, ACE2, ACER3, ACKR3, ACOT11, ACSBG1, ACSL6, ACTA2, ACY3, ACYP2, ADAM10, ADAM11, ADAM22, ADAMTS12, ADAMTS13, ADAMTS15, ADAMTS16, ADAMTS17, ADAMTS18, ADAMTS20, ADAMTS8, ADAMTS9, ADAMTSL1, ADAMTSL3, ADAP1, ADAT2, ADCY1, ADCY8, ADGB, ADI1, ADIP…
AST(dn) & ADGWAS	2	3	4.40736	0.68068	0.834719	FERMT2, SLC24A4, SORL1
AST(dn) & Abeta network	2	53	42.1847	1.25638	0.0466182	ABCA1, ACE, ADAM10, ADRA2A, APBA2, APBB2, APH1B, APLP1, BACE2, BCHE, CAPN1, CHRNA7, COPS5, CRB2, CRYAB, CX3CL1, CYP46A1, DAB1, DNMBP, ECE2, GPC1, GRIA2, GULP1, HAP1, HM13, HSPB8, IDE, ITGA6, ITM2C, LDLRAD3, LINGO1, LRP2, LRP8, MME, MMEL1, MMP2, MMP9, NGFR, NTN1, PARK2, PAWR, PLAT, PPP2CB, PPP2R2B, PRNP, RAB6A, RELN, RTN1, SNX27, SORL1, SPON1, TIMP3, TLR6
AST(dn) & Abeta network & ADGWAS	3	1	0.0713716	14.0112	0.0689596	SORL1
AST(dn) & IGAP	2	164	155.013	1.05798	0.224806	ABCA1, ADAM10, ADAMTS20, ADAMTSL3, ADGB, AGBL2, AKAP6, AKR1E2, ALCAM, ANKH, ANKIB1, AREL1, ARHGEF28, ARMC3, ART3, ASIC2, BPHL, BSPRY, BZRAP1, C11orf49, C16orf52, C1RL, C8orf88, CACNA1D, CAMK4, CCDC112, CCDC170, CCDC3, CDK1, CDRT4, CEP72, CNTN5, COL6A3, CPQ, CRTC3, CRY2, CTIF, DACH1, DDB2, DIS3L2, DNAJB13, DTX1, EML5, ESCO2, F13A1, FAM114A1, FAM184A, FAM63B, FERMT2, FGF7, FHAD1, FHIT, FKBP1A, FKBP…
AST(dn) & IGAP & ADGWAS	3	3	0.262264	11.4389	0.0022955	FERMT2, SLC24A4, SORL1
AST(dn) & IGAP & Abeta network	3	6	2.51024	2.39021	0.0418452	ABCA1, ADAM10, MME, PARK2, RTN1, SORL1
AST(dn) & IGAP & Abeta network & ADGWAS	4	1	0.00424704	235.458	0.00423832	SORL1
AST(dn) & AST+NEU(dn)	2	672	175.161	3.83647	1.55881e-257	AADAT, AAED1, AASS, ABCA1, ABCC12, ABCC4, ACACB, ACADM, ACE2, ACOT11, ACSBG1, ACTA2, ACYP2, ADAMTS9, ADAMTSL1, ADAMTSL3, ADI1, ADIPOR2, ADORA2B, ADRB1, AEBP1, AFAP1L2, AGBL2, AGPAT9, AGT, AK3, AK7, AKAP14, AKTIP, ALDH3B1, AMOT, AMOTL2, AMT, ANKEF1, ANKRD40, ANKUB1, ANO6, ANXA3, AOX1, APOD, APPL2, ARHGAP29, ARHGAP5, ARHGEF10, ARHGEF18, ARHGEF19, ARHGEF33, ARHGEF4, ARHGEF5, ARMC2, ARMC3, ARMC4, ARP…
AST(dn) & AST+NEU(dn) & ADGWAS	3	0	0.296352	0	1
AST(dn) & AST+NEU(dn) & Abeta network	3	17	2.83651	5.99328	6.618e-09	ABCA1, BACE2, CRB2, CRYAB, DNMBP, ECE2, GULP1, HSPB8, ITM2C, LRP2, MME, PAWR, PLAT, PRNP, SPON1, TIMP3, TLR6
AST(dn) & AST+NEU(dn) & Abeta network & ADGWAS	4	0	0.00479905	0	1
AST(dn) & AST+NEU(dn) & IGAP	3	44	10.4231	4.22138	3.21026e-15	ABCA1, ADAMTSL3, AGBL2, ARMC3, BPHL, C1RL, CCDC170, CCDC3, CPQ, CRTC3, DNAJB13, F13A1, FAM114A1, FGF7, FHAD1, FKBP9, HACL1, HBEGF, HYKK, INPP5K, IQCK, IQGAP2, KANK4, LACTB2, MGAT5, MME, MORN1, NEK3, NR2E1, PLD2, PLEKHF2, PTPRM, RARB, RORA, SCTR, SDC2, SHROOM3, SLC4A4, SPAG16, SUGCT, TEAD1, TMEM37, TTC8, WWOX
AST(dn) & AST+NEU(dn) & IGAP & ADGWAS	4	0	0.0176347	0	1
AST(dn) & AST+NEU(dn) & IGAP & Abeta network	4	2	0.168789	11.8491	0.0126915	ABCA1, MME
AST(dn) & AST+NEU(dn) & IGAP & Abeta network & ADGWAS	5	0	0.000285572	0	1
AST(dn) & AST+NEU(up)	2	60	72.1547	0.831546	0.949802	ADAMTS18, ALPL, ANKRD35, ARHGDIG, ASF1B, ASPM, ATP8A2, AURKB, AVPR1A, BCAT1, CCNA2, CCNE1, CDC20, CDKL2, CIART, CNKSR2, DCBLD1, DPF3, DSC3, EXTL1, FANCA, FANCD2, FIBIN, FOXM1, GABRA2, GPR135, HIGD1A, ITM2A, JAG2, JAKMIP1, KIAA1161, KIF23, KIF2C, KIRREL3, KNSTRN, LCORL, LUZP2, NEK2, PALM3, PARPBP, PRKCQ, PRSS35, PTGES, PTGFRN, RACGAP1, RASGRF2, SH3PXD2A, SLC1A6, SLC6A11, SLC6A9, SLC7A5, SMCO3, SOX…
AST(dn) & AST+NEU(up) & ADGWAS	3	0	0.122077	0	1
AST(dn) & AST+NEU(up) & Abeta network	3	0	1.16846	0	1
AST(dn) & AST+NEU(up) & Abeta network & ADGWAS	4	0	0.00197689	0	1
AST(dn) & AST+NEU(up) & IGAP	3	2	4.29364	0.465806	0.928895	SH3PXD2A, TCERG1L
AST(dn) & AST+NEU(up) & IGAP & ADGWAS	4	0	0.00726434	0	1
AST(dn) & AST+NEU(up) & IGAP & Abeta network	4	0	0.0695301	0	1
AST(dn) & AST+NEU(up) & IGAP & Abeta network & ADGWAS	5	0	0.000117637	0	1
AST(dn) & AST+NEU(up) & AST+NEU(dn)	3	0	4.85171	0	1
AST(dn) & AST+NEU(up) & AST+NEU(dn) & ADGWAS	4	0	0.00820852	0	1
AST(dn) & AST+NEU(up) & AST+NEU(dn) & Abeta network	4	0	0.0785673	0	1
AST(dn) & AST+NEU(up) & AST+NEU(dn) & Abeta network & ADGWAS	5	0	0.000132927	0	1
AST(dn) & AST+NEU(up) & AST+NEU(dn) & IGAP	4	0	0.288705	0	1
AST(dn) & AST+NEU(up) & AST+NEU(dn) & IGAP & ADGWAS	5	0	0.000488456	0	1
AST(dn) & AST+NEU(up) & AST+NEU(dn) & IGAP & Abeta network	5	0	0.00467522	0	1
AST(dn) & AST+NEU(up) & AST+NEU(dn) & IGAP & Abeta network & ADGWAS	6	0	7.90993e-06	0	1
AST(up)	1	2891	NA	NA	NA	A2M, A4GALT, AARS, ABCA13, ABCA2, ABCA7, ABCB4, ABCB6, ABCC1, ABCC3, ABCD2, ABCG1, ABCG2, ABHD11, ABHD12, ABHD14B, ABHD15, ABHD17C, ABI1, ABI3, ABRACL, ABTB1, ACAA1, ACAD9, ACAP2, ACAT2, ACER2, ACOT1, ACOT7, ACOT9, ACOX2, ACRBP, ACSL4, ACSL5, ACSS2, ACTB, ACTR3, ACTR3B, ACTR5, ACVR1B, ACVR2B, ACVRL1, ADAM12, ADAM15, ADAM19, ADAM23, ADAM33, ADAM8, ADAM9, ADAMTS1, ADAMTS10, ADAMTS14, ADAMTS4, ADAMT…
AST(up) & ADGWAS	2	15	4.89124	3.06671	2.96364e-05	ABCA7, APOE, BIN1, CLU, EPHA1, HMHA1, INPP5D, MEF2C, MS4A6A, PILRA, PSEN2, PTK2B, SPI1, TREM2, UNC5C
AST(up) & Abeta network	2	95	46.8161	2.02922	3.76112e-12	A2M, ABCA2, ABCA7, ABCG1, ADAM19, ADAM9, ADRB2, AGRN, ALOX5, APBA1, APBB3, APOE, ARRB2, BIN1, CAMKK2, CASP3, CAV1, CCL2, CD14, CD36, CD47, CDK5R1, CH25H, CLU, CNR2, CNTNAP1, CST3, CTSB, CTXN3, CX3CR1, DHCR24, DISC1, DOCK3, FLOT1, FLOT2, FURIN, FYN, GGA3, GRM5, GRN, GSAP, HOMER2, HOMER3, HSPB1, HSPB6, HSPG2, IL1B, ITM2B, LDLR, LGMN, LPL, LRP1, LRP1B, MAPT, MMP24, MSR1, MYD88, NLRP3, NPC2, PLAU, PL…
AST(up) & Abeta network & ADGWAS	3	6	0.0792074	75.7505	1.96504e-10	ABCA7, APOE, BIN1, CLU, PSEN2, TREM2
AST(up) & IGAP	2	187	172.032	1.08701	0.110824	ABCA7, ABI3, ABRACL, ACER2, ACTB, ADAMTS14, ADAMTS5, ADK, AIM1, AKAP13, ANK3, ANKRD33B, APBB3, ARHGDIB, ARHGEF3, ATP8B1, BATF3, BAZ1A, BIN1, C10orf11, C1S, CACNA1C, CACTIN, CADM1, CALCRL, CAV1, CD200R1, CD300C, CDR2L, CEMIP, CHADL, CHL1, CHRM3, CLEC16A, CLU, CLVS1, CMIP, CMTM7, COL23A1, COL24A1, COX7A2L, CPM, CSMD1, CTTNBP2, CXCL6, DAPK2, DDHD1, DLG2, DND1, DOCK4, DOCK8, DPP6, DYSF, EFEMP1, EFHD2…
AST(up) & IGAP & ADGWAS	3	11	0.291058	37.7932	4.31705e-15	ABCA7, BIN1, CLU, EPHA1, HMHA1, INPP5D, MEF2C, MS4A6A, PILRA, PTK2B, SPI1
AST(up) & IGAP & Abeta network	3	5	2.78584	1.79479	0.149055	ABCA7, APBB3, BIN1, CAV1, CLU
AST(up) & IGAP & Abeta network & ADGWAS	4	3	0.00471331	636.495	1.57427e-08	ABCA7, BIN1, CLU
AST(up) & AST+NEU(dn)	2	208	194.392	1.07	0.147122	ADAMTS4, ADAMTSL5, ADD3, ADHFE1, ADK, AIM1, AKAP12, AKR1C3, ALDH1L1, ALDOC, ALS2CL, ANXA1, APOE, ARHGEF25, C16orf74, C17orf58, C1QL1, C1QTNF1, C1R, C1S, CAPG, CAST, CAV1, CCDC80, CCHCR1, CD109, CD302, CD44, CDH19, CEBPD, CGNL1, CHRNB1, CLDN11, CLU, CMTM3, COL4A6, CRYM, CST3, CTSA, CTSB, CTSV, CTSZ, CXCL14, CYP4V2, DDAH2, DHDH, DHH, DPP7, EFNA1, ELOVL1, ELOVL7, EMP3, EPHX2, EPHX4, ERBB2IP, FAM19A5…
AST(up) & AST+NEU(dn) & ADGWAS	3	2	0.328888	6.08109	0.0427865	APOE, CLU
AST(up) & AST+NEU(dn) & Abeta network	3	9	3.14793	2.85902	0.00485179	APOE, CAV1, CLU, CST3, CTSB, GSAP, HSPB1, TGM2, TLR4
AST(up) & AST+NEU(dn) & Abeta network & ADGWAS	4	2	0.00532593	375.521	1.36783e-05	APOE, CLU
AST(up) & AST+NEU(dn) & IGAP	3	19	11.5675	1.64254	0.0261731	ADK, AIM1, C1S, CAV1, CLU, EPHX2, FAM19A5, FST, MBP, MGST1, NR1H3, PHACTR2, PTPN21, RPAIN, SUCNR1, THSD1, TMEM132C, TSC22D4, TSPAN4
AST(up) & AST+NEU(dn) & IGAP & ADGWAS	4	1	0.0195708	51.0965	0.0193862	CLU
AST(up) & AST+NEU(dn) & IGAP & Abeta network	4	2	0.187321	10.6769	0.0154443	CAV1, CLU
AST(up) & AST+NEU(dn) & IGAP & Abeta network & ADGWAS	5	1	0.000316925	3155.32	0.000316876	CLU
AST(up) & AST+NEU(up)	2	328	80.0765	4.09608	2.92754e-134	AARS, ABI3, ACAT2, ACOT7, ACSL5, ACSS2, ACVRL1, ADORA2A, ADPGK, ALDH18A1, AMZ1, ANGPTL4, AP1G2, APOBEC1, APOBR, ARHGAP19, ARHGAP27, ARHGEF3, ARL10, ASNS, ASPH, ATAD3A, ATF4, ATXN2L, B4GALNT1, BAZ2A, BCL2A1, BCL3, BDH1, BEND5, BTBD17, BYSL, BZW2, C12orf5, C19orf38, C4orf32, C9orf16, C9orf91, CA12, CA8, CA9, CACNA1G, CAPN15, CAPZA1, CARS, CASP4, CCDC88B, CD14, CD48, CD5L, CD72, CHAC1, CHADL, CHD1L,…
AST(up) & AST+NEU(up) & ADGWAS	3	2	0.13548	14.7623	0.00817654	MS4A6A, PILRA
AST(up) & AST+NEU(up) & Abeta network	3	9	1.29674	6.94049	7.84592e-06	CD14, DHCR24, IL1B, LDLR, LPL, STUB1, TIMP1, TLR2, TRPM2
AST(up) & AST+NEU(up) & Abeta network & ADGWAS	4	0	0.00219393	0	1
AST(up) & AST+NEU(up) & IGAP	3	25	4.76503	5.24656	3.41573e-11	ABI3, ARHGEF3, CHADL, DAPK2, DDHD1, FPR1, GBP6, GNGT2, HIST1H3J, IL17RD, INPP4B, LIPG, MS4A6A, OSBPL10, PGF, PILRA, PINX1, RASSF5, RCOR2, SEC16B, SMOC1, TICAM2, TMEM71, TSHZ2, YDJC
AST(up) & AST+NEU(up) & IGAP & ADGWAS	4	2	0.00806188	248.081	3.13231e-05	MS4A6A, PILRA
AST(up) & AST+NEU(up) & IGAP & Abeta network	4	0	0.0771637	0	1
AST(up) & AST+NEU(up) & IGAP & Abeta network & ADGWAS	5	0	0.000130552	0	1
AST(up) & AST+NEU(up) & AST+NEU(dn)	3	0	5.38437	0	1
AST(up) & AST+NEU(up) & AST+NEU(dn) & ADGWAS	4	0	0.00910973	0	1
AST(up) & AST+NEU(up) & AST+NEU(dn) & Abeta network	4	0	0.0871931	0	1
AST(up) & AST+NEU(up) & AST+NEU(dn) & Abeta network & ADGWAS	5	0	0.000147521	0	1
AST(up) & AST+NEU(up) & AST+NEU(dn) & IGAP	4	0	0.320402	0	1
AST(up) & AST+NEU(up) & AST+NEU(dn) & IGAP & ADGWAS	5	0	0.000542083	0	1
AST(up) & AST+NEU(up) & AST+NEU(dn) & IGAP & Abeta network	5	0	0.00518851	0	1
AST(up) & AST+NEU(up) & AST+NEU(dn) & IGAP & Abeta network & ADGWAS	6	0	8.77836e-06	0	1
AST(up) & AST(dn)	2	0	364.048	0	1
AST(up) & AST(dn) & ADGWAS	3	0	0.615926	0	1
AST(up) & AST(dn) & Abeta network	3	0	5.8953	0	1
AST(up) & AST(dn) & Abeta network & ADGWAS	4	0	0.00997416	0	1
AST(up) & AST(dn) & IGAP	3	0	21.663	0	1
AST(up) & AST(dn) & IGAP & ADGWAS	4	0	0.0366513	0	1
AST(up) & AST(dn) & IGAP & Abeta network	4	0	0.350805	0	1
AST(up) & AST(dn) & IGAP & Abeta network & ADGWAS	5	0	0.000593522	0	1
AST(up) & AST(dn) & AST+NEU(dn)	3	0	24.4787	0	1
AST(up) & AST(dn) & AST+NEU(dn) & ADGWAS	4	0	0.0414151	0	1
AST(up) & AST(dn) & AST+NEU(dn) & Abeta network	4	0	0.396401	0	1
AST(up) & AST(dn) & AST+NEU(dn) & Abeta network & ADGWAS	5	0	0.000670665	0	1
AST(up) & AST(dn) & AST+NEU(dn) & IGAP	4	0	1.45663	0	1
AST(up) & AST(dn) & AST+NEU(dn) & IGAP & ADGWAS	5	0	0.00246444	0	1
AST(up) & AST(dn) & AST+NEU(dn) & IGAP & Abeta network	5	0	0.0235883	0	1
AST(up) & AST(dn) & AST+NEU(dn) & IGAP & Abeta network & ADGWAS	6	0	3.99086e-05	0	1
AST(up) & AST(dn) & AST+NEU(up)	3	0	10.0836	0	1
AST(up) & AST(dn) & AST+NEU(up) & ADGWAS	4	0	0.0170603	0	1
AST(up) & AST(dn) & AST+NEU(up) & Abeta network	4	0	0.163291	0	1
AST(up) & AST(dn) & AST+NEU(up) & Abeta network & ADGWAS	5	0	0.00027627	0	1
AST(up) & AST(dn) & AST+NEU(up) & IGAP	4	0	0.600034	0	1
AST(up) & AST(dn) & AST+NEU(up) & IGAP & ADGWAS	5	0	0.00101519	0	1
AST(up) & AST(dn) & AST+NEU(up) & IGAP & Abeta network	5	0	0.0097168	0	1
AST(up) & AST(dn) & AST+NEU(up) & IGAP & Abeta network & ADGWAS	6	0	1.64397e-05	0	1
AST(up) & AST(dn) & AST+NEU(up) & AST+NEU(dn)	4	0	0.678024	0	1
AST(up) & AST(dn) & AST+NEU(up) & AST+NEU(dn) & ADGWAS	5	0	0.00114714	0	1
AST(up) & AST(dn) & AST+NEU(up) & AST+NEU(dn) & Abeta network	5	0	0.0109797	0	1
AST(up) & AST(dn) & AST+NEU(up) & AST+NEU(dn) & Abeta network & ADGWAS	6	0	1.85765e-05	0	1
AST(up) & AST(dn) & AST+NEU(up) & AST+NEU(dn) & IGAP	5	0	0.0403465	0	1
AST(up) & AST(dn) & AST+NEU(up) & AST+NEU(dn) & IGAP & ADGWAS	6	0	6.82615e-05	0	1
AST(up) & AST(dn) & AST+NEU(up) & AST+NEU(dn) & IGAP & Abeta network	6	0	0.00065336	0	1
AST(up) & AST(dn) & AST+NEU(up) & AST+NEU(dn) & IGAP & Abeta network & ADGWAS	7	0	1.10541e-06	0	1

## Sheet: Table S7_FET_khaki
Table S7. Intersection of GJA1 gene signatures and the khiki module.
Comparison	Astrocyte DEGs	khaki module	population	DEG_size (Astrocyte)	module_size (khaki)	Overlap	Fold_Enrichment	FET_P	FET_P_corrected	SharedMembers
AST(dn) vs Khaki	AST(dn)	Khaki	39579	2605	260	75	4.38273	1.82e-28	5.46e-28	ABAT,ABLIM1,ACBD7,AGT,ATP13A4,BBOX1,BCAR3,BCL2,BMP7,BMPR1B,C10ORF105,CDC42EP4,CHRDL1,CRLF1,CSGALNACT1,CYP2J2,DBX2,DDAH1,DECR1,DLEC1,DNAH7,DPY19L3,FXYD1,GABRB1,GABRG1,GJA1,GLUD1,GMPR,GPC5,GRAMD3,GRIN2C,HADHB,HEPH,ID4,ITM2C,KATNAL2,LGI1,LHX2,MCC,METTL7A,MLC1,NPAS3,NPL,NR2E1,NT5E,NTSR2,PCYT1B,PIPOX,PON2,PSD2,PTPRZ1,RAB31,RAMP1,RFX2,RHOBTB3,RNF182,RXRG,SCRG1,SLC15A2,SLC16A9,SLC25A18,SLC30A10,SLC39A12…
AST(up) vs Khaki	AST(up)	Khaki	39579	2891	260	40	2.10622	6.4e-06	1.92e-05	ADD3,ADRA1A,ALDH2,ALDH4A1,ALDH7A1,ALDOC,APOE,ASCL1,ATP1A2,BCKDHB,CA8,CD109,CGNL1,CHST7,CST3,CTSH,DOCK7,EFEMP1,FABP7,GATM,GCDH,GLI3,GPR137B,HRSP12,IL17D,INHBB,MMD2,NDP,NOTCH2,OTX1,PCDHB5,PPAP2B,RIN2,RYR3,SERPINE2,SNTB1,TLR4,TOB2,TRIP6,TULP3
AST(all) vs Khaki	AST(all)	Khaki	39579	5496	260	115	3.18524	1.01e-32	3.03e-32	ABAT,ABLIM1,ACBD7,ADD3,ADRA1A,AGT,ALDH2,ALDH4A1,ALDH7A1,ALDOC,APOE,ASCL1,ATP13A4,ATP1A2,BBOX1,BCAR3,BCKDHB,BCL2,BMP7,BMPR1B,C10ORF105,CA8,CD109,CDC42EP4,CGNL1,CHRDL1,CHST7,CRLF1,CSGALNACT1,CST3,CTSH,CYP2J2,DBX2,DDAH1,DECR1,DLEC1,DNAH7,DOCK7,DPY19L3,EFEMP1,FABP7,FXYD1,GABRB1,GABRG1,GATM,GCDH,GJA1,GLI3,GLUD1,GMPR,GPC5,GPR137B,GRAMD3,GRIN2C,HADHB,HEPH,HRSP12,ID4,IL17D,INHBB,ITM2C,KATNAL2,LGI1,LHX2,M…
AST+NEU(dn) vs Khaki	AST+NEU(dn)	Khaki	39579	1391	260	83	9.08327	1.38e-55	4.14e-55	8-SEP,ADD3,AGT,ALDH6A1,ALDOC,ANTXR1,APOE,ATP13A4,BCAR3,BCL2,BMPR1B,C10ORF105,CD109,CDC14A,CDC42EP4,CGNL1,CHDH,CHRDL1,CLDN10,CPE,CST3,DBX2,DDAH1,DECR1,DNAH7,EYA2,FXYD1,GABRB1,GJA1,GJB6,GLI3,GLUD1,GMPR,GPAM,GRAMD3,GRIN2C,HADHB,HEPH,HRSP12,ID4,ITGB8,ITM2C,KATNAL2,LGR4,LIFR,MCC,METTL7A,MLC1,NOTCH2,NPAS3,NR2E1,NTRK2,NTSR2,PAX6,PDLIM5,PIK3IP1,PIPOX,PLEKHA7,PON2,PPAP2B,PRDX6,RAB31,RAMP1,RFX2,RHOBTB3,RIN…
AST+NEU(up) vs Khaki	AST+NEU(up)	Khaki	39579	573	260	4	1.06267	0.521	1	CA8,SERPINE2,SLC1A4,SLC6A11
AST+NEU(all) vs Khaki	AST+NEU(all)	Khaki	39579	1964	260	87	6.74325	6.24e-48	1.872e-47	8-SEP,ADD3,AGT,ALDH6A1,ALDOC,ANTXR1,APOE,ATP13A4,BCAR3,BCL2,BMPR1B,C10ORF105,CA8,CD109,CDC14A,CDC42EP4,CGNL1,CHDH,CHRDL1,CLDN10,CPE,CST3,DBX2,DDAH1,DECR1,DNAH7,EYA2,FXYD1,GABRB1,GJA1,GJB6,GLI3,GLUD1,GMPR,GPAM,GRAMD3,GRIN2C,HADHB,HEPH,HRSP12,ID4,ITGB8,ITM2C,KATNAL2,LGR4,LIFR,MCC,METTL7A,MLC1,NOTCH2,NPAS3,NR2E1,NTRK2,NTSR2,PAX6,PDLIM5,PIK3IP1,PIPOX,PLEKHA7,PON2,PPAP2B,PRDX6,RAB31,RAMP1,RFX2,RHOBTB3…

## Sheet: Table S8GJA1_centric_network
Table S8. GJA1_centered genetic network analysis. The columns "color" indicate the status of differential expression with red color for
for up-regulation by Gja1-/-, the blue color for down-regulation by Gja1-/- and the gray for no differential expression.
AST culture							AST+NEU culture
from	to	color	nodesize				from	to	color	nodesize
gja1	ACAT2	red	6				gja1	ACAT2	red	6
gja1	ACOT7	red	8				gja1	ACOT7	red	8
gja1	ACTR3B	red	7				gja1	ACTN2	red	6
gja1	ADAM19	red	7				gja1	ADCYAP1	red	6
gja1	ADAM23	red	8				gja1	ARHGEF3	red	7
gja1	ADD2	red	7				gja1	ASNS	red	8
gja1	AKAP12	red	6				gja1	ATP8A2	red	8
gja1	ANK3	red	8				gja1	BCAT1	red	7
gja1	APBB3	red	7				gja1	BYSL	red	6
gja1	ARHGEF3	red	7				gja1	BZW2	red	8
gja1	ARID5B	red	6				gja1	C9orf91	red	6
gja1	ARL4C	red	7				gja1	CCK	red	7
gja1	ARL4D	red	6				gja1	CDH12	red	7
gja1	ASNS	red	8				gja1	CDH7	red	7
gja1	ATCAY	red	8				gja1	CIAPIN1	red	8
gja1	ATP5D	red	6				gja1	CNKSR2	red	6
gja1	ATP6V1B2	red	8				gja1	CORO1A	red	6
gja1	ATRNL1	red	7				gja1	CORO2A	red	8
gja1	B4GALT6	red	7				gja1	COX5A	red	7
gja1	BDNF	red	6				gja1	DCBLD1	red	7
gja1	BMPER	red	8				gja1	DDHD1	red	6
gja1	BSCL2	red	7				gja1	ELOVL6	red	7
gja1	BYSL	red	6				gja1	EPHA10	red	6
gja1	BZW2	red	8				gja1	GARS	red	8
gja1	C12orf45	red	6				gja1	HMGCR	red	6
gja1	C9orf91	red	6				gja1	IARS	red	7
gja1	CADPS2	red	6				gja1	LDB2	red	8
gja1	CAMK1	red	6				gja1	LDHA	red	7
gja1	CAMK2D	red	6				gja1	LGI2	red	6
gja1	CAMKK2	red	7				gja1	MAPK13	red	6
gja1	CCNA1	red	6				gja1	MAPK6	red	7
gja1	CD47	red	7				gja1	MARS	red	6
gja1	CD83	red	7				gja1	MIF	red	7
gja1	CDC7	red	7				gja1	NARS	red	7
gja1	CDH13	red	6				gja1	NRBF2	red	7
gja1	CDH22	red	6				gja1	OSBPL10	red	8
gja1	CDH8	red	7				gja1	PIK3CD	red	6
gja1	CDK5R1	red	6				gja1	RAB9B	red	7
gja1	CGREF1	red	8				gja1	REEP1	red	6
gja1	CHGB	red	8				gja1	RET	red	7
gja1	CHL1	red	6				gja1	RSPO2	red	6
gja1	CITED1	red	7				gja1	SAMD12	red	6
gja1	CLTA	red	7				gja1	SH3BP5	red	7
gja1	CNTNAP1	red	6				gja1	SLC16A14	red	8
gja1	CNTNAP2	red	6				gja1	SLC16A7	red	7
gja1	COPG2	red	6				gja1	SLC2A6	red	7
gja1	CORO1A	red	6				gja1	SNCA	red	8
gja1	CORO2A	red	8				gja1	SUSD1	red	8
gja1	COX5A	red	7				gja1	TMEM70	red	6
gja1	CRYM	red	8				gja1	TUBB	red	7
gja1	CSMD1	red	7				gja1	TUBB3	red	7
gja1	DDHD1	red	6				gja1	VARS	red	8
gja1	DIRAS1	red	6				gja1	YARS	red	8
gja1	DIRAS2	red	8				gja1	ZC3H8	red	7
gja1	DLG2	red	6				gja1	AASS	blue	8
gja1	DLG3	red	8				gja1	ABCA1	blue	8
gja1	DPP6	red	6				gja1	ABCC4	blue	7
gja1	DYNC1LI1	red	6				gja1	ABHD4	blue	8
gja1	EBP	red	7				gja1	ACACB	blue	8
gja1	ECM1	red	6				gja1	ACADS	blue	6
gja1	EFHD2	red	6				gja1	ACADVL	blue	8
gja1	EGR1	red	6				gja1	ADAMTSL3	blue	6
gja1	ELOVL6	red	7				gja1	ADD3	blue	8
gja1	EPB41L3	red	8				gja1	ADI1	blue	6
gja1	EPHB6	red	6				gja1	ADIPOR2	blue	8
gja1	FABP3	red	7				gja1	AEBP1	blue	7
gja1	FADS6	red	6				gja1	AGT	blue	8
gja1	FAM49B	red	8				gja1	AGTRAP	blue	6
gja1	FLRT3	red	6				gja1	AHNAK	blue	8
gja1	GAD1	red	7				gja1	AK3	blue	8
gja1	GALE	red	7				gja1	AKR1C3	blue	8
gja1	GAP43	red	8				gja1	ALDH1L1	blue	7
gja1	GAS7	red	7				gja1	ALDH6A1	blue	8
gja1	GLMN	red	7				gja1	AMOT	blue	8
gja1	GLRX	red	6				gja1	ANTXR1	blue	8
gja1	GNG2	red	6				gja1	ANTXR2	blue	8
gja1	GNL3	red	7				gja1	ANXA3	blue	6
gja1	GPHN	red	6				gja1	ANXA4	blue	7
gja1	GPI	red	7				gja1	ANXA5	blue	7
gja1	GRIA3	red	6				gja1	APOE	blue	7
gja1	GRM5	red	6				gja1	ARHGAP5	blue	8
gja1	GRM8	red	8				gja1	ARHGEF10	blue	7
gja1	HCN1	red	7				gja1	ARMC3	blue	6
gja1	HEXB	red	8				gja1	ATOH8	blue	8
gja1	HIVEP2	red	6				gja1	ATP13A4	blue	7
gja1	HMOX2	red	6				gja1	AXL	blue	8
gja1	HPRT1	red	8				gja1	BAG3	blue	7
gja1	IARS	red	7				gja1	BBX	blue	6
gja1	IL1RAP	red	6				gja1	BCAR3	blue	8
gja1	INPP5F	red	8				gja1	BCL2	blue	8
gja1	KCNAB3	red	6				gja1	BDH2	blue	8
gja1	KCNF1	red	7				gja1	BMP2K	blue	8
gja1	KCNK10	red	7				gja1	BMPR1A	blue	7
gja1	KCTD2	red	6				gja1	BMPR1B	blue	8
gja1	LDHA	red	7				gja1	BOC	blue	7
gja1	LGI2	red	6				gja1	BTBD7	blue	6
gja1	LGMN	red	8				gja1	BTD	blue	7
gja1	LIN7B	red	7				gja1	C10orf105	blue	8
gja1	LPGAT1	red	6				gja1	C10orf54	blue	7
gja1	LRMP	red	6				gja1	C1orf110	blue	6
gja1	LRRTM2	red	6				gja1	C1S	blue	6
gja1	LSM11	red	7				gja1	C21orf62	blue	6
gja1	MAL2	red	6				gja1	C5	blue	7
gja1	MANEAL	red	6				gja1	CAPG	blue	7
gja1	MAP1B	red	8				gja1	CAPN2	blue	8
gja1	MAP2K4	red	6				gja1	CARHSP1	blue	6
gja1	MAP3K13	red	7				gja1	CASKIN2	blue	6
gja1	MAPK11	red	7				gja1	CCDC40	blue	6
gja1	MAPK13	red	6				gja1	CCDC8	blue	7
gja1	MAPK6	red	7				gja1	CD109	blue	7
gja1	MAPK8IP2	red	6				gja1	CD302	blue	8
gja1	MARS	red	6				gja1	CDC14A	blue	8
gja1	MEF2A	red	6				gja1	CDC42EP4	blue	8
gja1	MEF2C	red	6				gja1	CDKN2C	blue	6
gja1	MET	red	7				gja1	CFLAR	blue	6
gja1	MIF	red	7				gja1	CGNL1	blue	8
gja1	MTMR7	red	7				gja1	CHDH	blue	8
gja1	MYO5A	red	8				gja1	CHPT1	blue	8
gja1	NARS	red	7				gja1	CHRNB1	blue	7
gja1	NCOA7	red	8				gja1	CLDN10	blue	7
gja1	NELL2	red	7				gja1	CLU	blue	8
gja1	NETO1	red	6				gja1	CMTM3	blue	6
gja1	NLGN1	red	6				gja1	CNN3	blue	7
gja1	NPM3	red	6				gja1	COL4A6	blue	7
gja1	NRBF2	red	7				gja1	COPZ2	blue	7
gja1	NXPH2	red	6				gja1	CPE	blue	7
gja1	OGDHL	red	7				gja1	CPNE3	blue	8
gja1	OLFM1	red	6				gja1	CPT1A	blue	8
gja1	OPCML	red	6				gja1	CPT2	blue	6
gja1	OSBPL10	red	8				gja1	CRB2	blue	7
gja1	OSTF1	red	6				gja1	CST3	blue	6
gja1	PAK1	red	8				gja1	CTDSP1	blue	7
gja1	PANX1	red	7				gja1	CTDSP2	blue	7
gja1	PAQR9	red	7				gja1	CTDSPL	blue	7
gja1	PDZD7	red	6				gja1	CTF1	blue	7
gja1	PIK3CD	red	6				gja1	CTNNA1	blue	7
gja1	PLCL2	red	6				gja1	CTSO	blue	6
gja1	PLD3	red	7				gja1	CXCR4	blue	6
gja1	PLK2	red	7				gja1	CYBRD1	blue	8
gja1	PPM1H	red	7				gja1	CYP4V2	blue	7
gja1	PPP3CA	red	6				gja1	DAAM2	blue	6
gja1	PSEN2	red	6				gja1	DAG1	blue	8
gja1	PSMC4	red	6				gja1	DAZAP2	blue	7
gja1	PTGES2	red	7				gja1	DBI	blue	7
gja1	PTPRO	red	6				gja1	DDAH1	blue	6
gja1	PVALB	red	6				gja1	DDAH2	blue	8
gja1	RAB27B	red	6				gja1	DDR1	blue	8
gja1	RAB6B	red	6				gja1	DECR1	blue	8
gja1	REEP1	red	6				gja1	DHTKD1	blue	8
gja1	REPS2	red	6				gja1	DLC1	blue	6
gja1	RET	red	7				gja1	DNAH7	blue	7
gja1	RGS4	red	7				gja1	DNALI1	blue	8
gja1	RGS7	red	8				gja1	DNMBP	blue	6
gja1	RHEBL1	red	7				gja1	DOK1	blue	7
gja1	RNF128	red	7				gja1	DTNA	blue	7
gja1	RNF165	red	7				gja1	DYNLRB2	blue	7
gja1	RPS6	red	6				gja1	ECHDC2	blue	7
gja1	RTN4	red	7				gja1	ECM2	blue	7
gja1	RYR2	red	6				gja1	EFEMP2	blue	8
gja1	SARS	red	7				gja1	EMP3	blue	7
gja1	SCN1B	red	8				gja1	EPHX1	blue	8
gja1	SCN8A	red	8				gja1	EPHX2	blue	6
gja1	SEPHS2	red	6				gja1	ERBB2	blue	8
gja1	2017-09-06	red	8				gja1	ERBB2IP	blue	7
gja1	SFXN1	red	6				gja1	EVC2	blue	7
gja1	SFXN3	red	7				gja1	EYA2	blue	8
gja1	SH3BP5	red	7				gja1	F2R	blue	6
gja1	SLC16A7	red	7				gja1	FAM107A	blue	8
gja1	SLC25A25	red	7				gja1	FAM84B	blue	6
gja1	SLC2A6	red	7				gja1	FBXL7	blue	7
gja1	SLC4A10	red	8				gja1	FCGRT	blue	7
gja1	SNAP91	red	8				gja1	FGFR1	blue	6
gja1	SNX10	red	8				gja1	FGFR2	blue	6
gja1	SORCS3	red	6				gja1	FKBP10	blue	7
gja1	ST8SIA5	red	7				gja1	FOXJ1	blue	8
gja1	STAT1	red	7				gja1	FUT10	blue	7
gja1	STMN2	red	8				gja1	FXYD1	blue	8
gja1	STMN3	red	6				gja1	FYCO1	blue	7
gja1	SUSD1	red	8				gja1	FZD7	blue	7
gja1	SV2A	red	6				gja1	GAB1	blue	7
gja1	SVOP	red	7				gja1	GADD45G	blue	7
gja1	SYT12	red	6				gja1	GALC	blue	6
gja1	TBC1D9	red	8				gja1	GALM	blue	8
gja1	TCEAL6	red	8				gja1	GDPD2	blue	6
gja1	TCERG1	red	7				gja1	GEM	blue	7
gja1	TMEFF2	red	8				gja1	GFAP	blue	8
gja1	TNFRSF21	red	7				gja1	GJA1	blue	8
gja1	TPD52	red	8				gja1	GJB6	blue	7
gja1	TPI1	red	6				gja1	GLI3	blue	8
gja1	TSPAN13	red	7				gja1	GLIS3	blue	8
gja1	TUBB	red	7				gja1	GLUD1	blue	6
gja1	TUBB3	red	7				gja1	GM2A	blue	6
gja1	TUBG2	red	7				gja1	GMPR	blue	8
gja1	UBLCP1	red	6				gja1	GNA13	blue	8
gja1	UCHL1	red	7				gja1	GNG5	blue	7
gja1	UCK2	red	6				gja1	GPAM	blue	8
gja1	UGCG	red	6				gja1	GPM6B	blue	8
gja1	UNC5D	red	6				gja1	GPR146	blue	8
gja1	UPP1	red	6				gja1	GPR37L1	blue	8
gja1	VARS	red	8				gja1	GPRC5B	blue	8
gja1	VGF	red	6				gja1	GRAMD3	blue	8
gja1	YPEL4	red	6				gja1	GSN	blue	6
gja1	YWHAG	red	8				gja1	GSTM5	blue	6
gja1	AASS	blue	8				gja1	HADHA	blue	8
gja1	ABCA1	blue	8				gja1	HADHB	blue	8
gja1	ABCC4	blue	7				gja1	HEPH	blue	8
gja1	ABLIM1	blue	7				gja1	HEY2	blue	7
gja1	ACAA2	blue	8				gja1	HIPK1	blue	8
gja1	ACACB	blue	8				gja1	HRSP12	blue	6
gja1	ACBD5	blue	8				gja1	HSPB8	blue	8
gja1	ACBD7	blue	7				gja1	ID3	blue	8
gja1	ADAMTSL3	blue	6				gja1	ID4	blue	8
gja1	ADCY8	blue	7				gja1	IGFBP5	blue	7
gja1	ADI1	blue	6				gja1	IGSF1	blue	6
gja1	ADIPOR2	blue	8				gja1	IGSF11	blue	7
gja1	AEBP1	blue	7				gja1	IL11RA	blue	6
gja1	AGT	blue	8				gja1	IL6ST	blue	7
gja1	AK3	blue	8				gja1	INPPL1	blue	7
gja1	ALDH9A1	blue	8				gja1	IQCG	blue	7
gja1	AMOT	blue	8				gja1	ITGA7	blue	8
gja1	ANKIB1	blue	8				gja1	ITGB5	blue	8
gja1	ANKRD35	blue	6				gja1	ITGB8	blue	8
gja1	ANKRD45	blue	7				gja1	ITM2C	blue	6
gja1	ANXA3	blue	6				gja1	ITPKB	blue	8
gja1	ARHGAP5	blue	8				gja1	JAM2	blue	8
gja1	ARHGAP6	blue	7				gja1	KATNAL2	blue	7
gja1	ARHGEF10	blue	7				gja1	KCNJ10	blue	8
gja1	ARMC3	blue	6				gja1	KCNJ16	blue	8
gja1	ASRGL1	blue	7				gja1	KCTD11	blue	7
gja1	ATOH8	blue	8				gja1	KDELC2	blue	7
gja1	ATP13A4	blue	7				gja1	KIF6	blue	7
gja1	BBOX1	blue	8				gja1	KLF15	blue	8
gja1	BCAN	blue	6				gja1	KLF3	blue	7
gja1	BCAR3	blue	8				gja1	LAMB2	blue	8
gja1	BCL2	blue	8				gja1	LAMP2	blue	7
gja1	BDH2	blue	8				gja1	LAPTM4A	blue	8
gja1	BMP7	blue	8				gja1	LDHD	blue	6
gja1	BMPR1B	blue	8				gja1	LFNG	blue	6
gja1	BRCA1	blue	7				gja1	LGI4	blue	6
gja1	BRD7	blue	6				gja1	LGR4	blue	8
gja1	BTBD7	blue	6				gja1	LIFR	blue	8
gja1	C10orf105	blue	8				gja1	LOXL3	blue	6
gja1	C1orf110	blue	6				gja1	LRP4	blue	8
gja1	C1S	blue	6				gja1	LRRC1	blue	8
gja1	C21orf62	blue	6				gja1	LRRC34	blue	6
gja1	C5	blue	7				gja1	MAPK4	blue	7
gja1	C7orf31	blue	6				gja1	MCC	blue	8
gja1	C8orf37	blue	6				gja1	MDFIC	blue	8
gja1	CAB39L	blue	8				gja1	METTL7A	blue	8
gja1	CASC4	blue	8				gja1	MGST1	blue	8
gja1	CCDC40	blue	6				gja1	MLC1	blue	8
gja1	CCDC8	blue	7				gja1	MORN2	blue	6
gja1	CD59	blue	7				gja1	MR1	blue	6
gja1	CDC42EP4	blue	8				gja1	MSI1	blue	8
gja1	CDH11	blue	6				gja1	MSRB3	blue	8
gja1	CEP78	blue	8				gja1	MTMR10	blue	8
gja1	CHPT1	blue	8				gja1	MTUS1	blue	6
gja1	COPZ2	blue	7				gja1	MXI1	blue	8
gja1	CRB2	blue	7				gja1	MYO10	blue	8
gja1	CRYL1	blue	6				gja1	MYO6	blue	7
gja1	CTF1	blue	7				gja1	NDE1	blue	6
gja1	CXCR4	blue	6				gja1	NDRG2	blue	8
gja1	CYP2J2	blue	8				gja1	NECAP2	blue	8
gja1	DAAM2	blue	6				gja1	NFE2L2	blue	8
gja1	DAG1	blue	8				gja1	NFIA	blue	8
gja1	DARS	blue	7				gja1	NOTCH2	blue	8
gja1	DBI	blue	7				gja1	NPAS3	blue	8
gja1	DDAH1	blue	6				gja1	NR1H3	blue	6
gja1	DDB2	blue	6				gja1	NR2E1	blue	7
gja1	DECR1	blue	8				gja1	NTRK2	blue	8
gja1	DHTKD1	blue	8				gja1	NTSR2	blue	6
gja1	DLC1	blue	6				gja1	NXT2	blue	8
gja1	DLEC1	blue	8				gja1	P2RY1	blue	7
gja1	DNAH7	blue	7				gja1	PARVA	blue	6
gja1	DNALI1	blue	8				gja1	PAX6	blue	8
gja1	DNMBP	blue	6				gja1	PBXIP1	blue	8
gja1	DPY19L3	blue	8				gja1	PDGFRB	blue	8
gja1	DSC2	blue	7				gja1	PDGFRL	blue	7
gja1	DUSP18	blue	6				gja1	PDK4	blue	8
gja1	DYNLRB2	blue	7				gja1	PDLIM5	blue	7
gja1	DYNLT1	blue	7				gja1	PELI2	blue	7
gja1	EAF2	blue	6				gja1	PER3	blue	6
gja1	ECM2	blue	7				gja1	PHKG1	blue	6
gja1	EFCAB2	blue	6				gja1	PHYHD1	blue	8
gja1	EFHC2	blue	8				gja1	PIPOX	blue	6
gja1	EGF	blue	7				gja1	PLCB3	blue	6
gja1	EGLN1	blue	8				gja1	PLCD1	blue	8
gja1	ELOVL5	blue	6				gja1	PLCD3	blue	6
gja1	ENAH	blue	8				gja1	PLCE1	blue	7
gja1	EPS8	blue	8				gja1	PLD2	blue	6
gja1	ETFA	blue	6				gja1	PLEKHA7	blue	8
gja1	EYA1	blue	8				gja1	PLEKHB1	blue	8
gja1	F2R	blue	6				gja1	PLEKHF2	blue	8
gja1	FAM84B	blue	6				gja1	PLSCR4	blue	8
gja1	FBXL7	blue	7				gja1	PLTP	blue	8
gja1	FBXO30	blue	8				gja1	PLXNB1	blue	8
gja1	FGF1	blue	7				gja1	PLXNB2	blue	7
gja1	FGFR2	blue	6				gja1	PMP22	blue	6
gja1	FOXJ1	blue	8				gja1	PON2	blue	8
gja1	FXYD1	blue	8				gja1	POU3F2	blue	6
gja1	FZD7	blue	7				gja1	PPAP2B	blue	7
gja1	GAB1	blue	7				gja1	PRDX6	blue	8
gja1	GABRG1	blue	8				gja1	PRELP	blue	8
gja1	GALC	blue	6				gja1	PRRX1	blue	7
gja1	GALM	blue	8				gja1	PTGDS	blue	6
gja1	GDF11	blue	6				gja1	PTPN13	blue	8
gja1	GFAP	blue	8				gja1	PTPN21	blue	8
gja1	GJA1	blue	8				gja1	PTRF	blue	7
gja1	GLI1	blue	7				gja1	PTTG1IP	blue	8
gja1	GLUD1	blue	6				gja1	PXN	blue	6
gja1	GM2A	blue	6				gja1	RAB13	blue	6
gja1	GMPR	blue	8				gja1	RAB31	blue	8
gja1	GNA13	blue	8				gja1	RAMP1	blue	8
gja1	GPC4	blue	8				gja1	RAPGEF3	blue	8
gja1	GPC5	blue	6				gja1	RARRES2	blue	7
gja1	GPR146	blue	8				gja1	RASSF8	blue	6
gja1	GPR37L1	blue	8				gja1	RBMS3	blue	6
gja1	GPRC5B	blue	8				gja1	RDH5	blue	7
gja1	GPT2	blue	8				gja1	RFX2	blue	8
gja1	GRAMD3	blue	8				gja1	RFX4	blue	8
gja1	GSTM5	blue	6				gja1	RHBDD1	blue	7
gja1	HADHB	blue	8				gja1	RHOBTB3	blue	8
gja1	HEBP1	blue	6				gja1	RHOC	blue	7
gja1	HEPH	blue	8				gja1	RIN2	blue	8
gja1	HEY2	blue	7				gja1	RNF135	blue	8
gja1	HIPK1	blue	8				gja1	ROM1	blue	6
gja1	HKDC1	blue	6				gja1	S100A13	blue	6
gja1	HSPB8	blue	8				gja1	S100B	blue	6
gja1	ID3	blue	8				gja1	SALL1	blue	8
gja1	ID4	blue	8				gja1	SAMD9L	blue	6
gja1	IFT140	blue	6				gja1	SASH1	blue	8
gja1	IFT88	blue	6				gja1	SDC2	blue	8
gja1	IGFBP5	blue	7				gja1	SDC4	blue	8
gja1	IGSF1	blue	6				gja1	SEPP1	blue	6
gja1	IPP	blue	6				gja1	SERPINB6	blue	8
gja1	IQCD	blue	7				gja1	SGCE	blue	6
gja1	IQCG	blue	7				gja1	SLC12A4	blue	8
gja1	ITGA6	blue	8				gja1	SLC14A1	blue	8
gja1	ITGB4	blue	7				gja1	SLC15A2	blue	8
gja1	ITM2C	blue	6				gja1	SLC16A1	blue	8
gja1	ITPKB	blue	8				gja1	SLC1A3	blue	8
gja1	JAM2	blue	8				gja1	SLC2A12	blue	6
gja1	JUP	blue	7				gja1	SLC39A12	blue	8
gja1	KATNAL2	blue	7				gja1	SLC44A3	blue	7
gja1	KCNJ10	blue	8				gja1	SLC4A4	blue	6
gja1	KCNJ16	blue	8				gja1	SLC7A2	blue	8
gja1	KCNN3	blue	8				gja1	SMAD5	blue	7
gja1	KDELC2	blue	7				gja1	SMAD9	blue	7
gja1	KIAA1161	blue	7				gja1	SMO	blue	8
gja1	KIF6	blue	7				gja1	SNAP23	blue	7
gja1	KIF7	blue	8				gja1	SNTA1	blue	8
gja1	KLHL5	blue	6				gja1	SNTB1	blue	8
gja1	LAPTM4A	blue	8				gja1	SORBS1	blue	7
gja1	LCAT	blue	7				gja1	SORBS3	blue	6
gja1	LDLRAD3	blue	6				gja1	SOX2	blue	8
gja1	LFNG	blue	6				gja1	SOX21	blue	7
gja1	LGI1	blue	6				gja1	SOX9	blue	8
gja1	LGI4	blue	6				gja1	SPARC	blue	8
gja1	LMAN1	blue	7				gja1	SPATA6	blue	6
gja1	LOXL3	blue	6				gja1	SPON1	blue	7
gja1	LRRC34	blue	6				gja1	SRI	blue	6
gja1	MAPK4	blue	7				gja1	SSFA2	blue	8
gja1	MCC	blue	8				gja1	SUCLG2	blue	8
gja1	MDFIC	blue	8				gja1	TAX1BP3	blue	8
gja1	MDM1	blue	6				gja1	TBC1D2B	blue	7
gja1	MEIS2	blue	6				gja1	TCEA3	blue	6
gja1	METTL7A	blue	8				gja1	TCF7L2	blue	7
gja1	MLC1	blue	8				gja1	TEAD1	blue	8
gja1	MR1	blue	6				gja1	TEP1	blue	8
gja1	MRAS	blue	8				gja1	TEX9	blue	6
gja1	MRO	blue	8				gja1	TFDP2	blue	8
gja1	MSI1	blue	8				gja1	TGFB2	blue	8
gja1	MSI2	blue	7				gja1	TIMP3	blue	7
gja1	MSRB3	blue	8				gja1	TJP1	blue	8
gja1	MTMR10	blue	8				gja1	TJP2	blue	8
gja1	MTUS1	blue	6				gja1	TLN1	blue	8
gja1	MXI1	blue	8				gja1	TLR4	blue	8
gja1	MYO6	blue	7				gja1	TMEM47	blue	8
gja1	NEO1	blue	8				gja1	TNFRSF11B	blue	6
gja1	NFIA	blue	8				gja1	TNS3	blue	8
gja1	NFIB	blue	8				gja1	TPP1	blue	7
gja1	NOG	blue	8				gja1	TRAF1	blue	6
gja1	NPAS3	blue	8				gja1	TRIM56	blue	7
gja1	NPL	blue	8				gja1	TRIP6	blue	8
gja1	NR2E1	blue	7				gja1	TRPM3	blue	6
gja1	NT5E	blue	6				gja1	TSC22D4	blue	7
gja1	NTSR2	blue	6				gja1	TST	blue	8
gja1	NXT2	blue	8				gja1	TTPA	blue	7
gja1	OGFRL1	blue	8				gja1	TXNIP	blue	7
gja1	ORMDL3	blue	6				gja1	USP53	blue	6
gja1	P2RY1	blue	7				gja1	UTRN	blue	6
gja1	P4HA1	blue	6				gja1	VIM	blue	7
gja1	PBXIP1	blue	8				gja1	WDR78	blue	8
gja1	PCYT1B	blue	6				gja1	WWC1	blue	8
gja1	PDE9A	blue	6				gja1	WWTR1	blue	7
gja1	PDGFRL	blue	7				gja1	XKR8	blue	7
gja1	PER3	blue	6				gja1	YAP1	blue	8
gja1	PEX11A	blue	8				gja1	ZBTB20	blue	7
gja1	PHF19	blue	6				gja1	ZFP36L2	blue	6
gja1	PHGDH	blue	8				gja1	ZHX1	blue	8
gja1	PHKG1	blue	6				gja1	ZIC2	blue	7
gja1	PIPOX	blue	6				gja1	ZNF521	blue	6
gja1	PLD2	blue	6				gja1	ABCC12	grey	7
gja1	PLEKHB1	blue	8				gja1	AGPAT5	grey	7
gja1	PLEKHF2	blue	8				gja1	AKAP12	grey	6
gja1	PLOD2	blue	7				gja1	ANKRD35	grey	6
gja1	PLTP	blue	8				gja1	ASPH	grey	8
gja1	PMP22	blue	6				gja1	C1QL3	grey	6
gja1	PON2	blue	8				gja1	CA8	grey	6
gja1	PPIL6	blue	7				gja1	CRYM	grey	8
gja1	PPP2CB	blue	6				gja1	CXorf56	grey	6
gja1	PPP2R5A	blue	7				gja1	CXXC5	grey	7
gja1	PRELP	blue	8				gja1	DDIT4	grey	8
gja1	PRSS35	blue	6				gja1	FAM111A	grey	7
gja1	PSD2	blue	8				gja1	FKBP5	grey	7
gja1	PTPN13	blue	8				gja1	IL17RD	grey	6
gja1	PTPRZ1	blue	7				gja1	KCNK1	grey	8
gja1	PTRF	blue	7				gja1	KIAA1161	grey	7
gja1	QKI	blue	8				gja1	LBR	grey	6
gja1	RAB23	blue	7				gja1	LGALS8	grey	7
gja1	RAB31	blue	8				gja1	MAOB	grey	6
gja1	RAMP1	blue	8				gja1	MPP1	grey	8
gja1	RARRES2	blue	7				gja1	MPP7	grey	7
gja1	RASSF8	blue	6				gja1	NID1	grey	6
gja1	RDH5	blue	7				gja1	NTN4	grey	7
gja1	RFX2	blue	8				gja1	PHEX	grey	7
gja1	RFX4	blue	8				gja1	PPP1R1B	grey	8
gja1	RGS3	blue	6				gja1	PRSS35	grey	6
gja1	RHOBTB3	blue	8				gja1	SERPINE2	grey	7
gja1	RND2	blue	6				gja1	SLC6A11	grey	6
gja1	RNF182	blue	7				gja1	SLC7A11	grey	7
gja1	RRAS2	blue	7				gja1	SMOC1	grey	8
gja1	RXRG	blue	7				gja1	TRAF4	grey	6
gja1	S100B	blue	6				gja1	UPP1	grey	6
gja1	SALL2	blue	7
gja1	SAMD9L	blue	6
gja1	SDC2	blue	8
gja1	SGCE	blue	6
gja1	SLC15A2	blue	8
gja1	SLC16A9	blue	8
gja1	SLC25A18	blue	8
gja1	SLC25A35	blue	7
gja1	SLC2A12	blue	6
gja1	SLC30A1	blue	8
gja1	SLC30A10	blue	7
gja1	SLC39A11	blue	8
gja1	SLC39A12	blue	8
gja1	SLC3A2	blue	7
gja1	SLC4A4	blue	6
gja1	SLC6A11	blue	6
gja1	SMAD9	blue	7
gja1	SNCAIP	blue	7
gja1	SOCS4	blue	6
gja1	SORBS3	blue	6
gja1	SOX12	blue	6
gja1	SOX13	blue	8
gja1	SOX5	blue	7
gja1	SPARC	blue	8
gja1	SPATA6	blue	6
gja1	SPON1	blue	7
gja1	SRGAP1	blue	8
gja1	SRI	blue	6
gja1	SS18	blue	7
gja1	ST6GALNAC3	blue	6
gja1	STK32A	blue	6
gja1	STK33	blue	8
gja1	STON2	blue	8
gja1	STOX1	blue	7
gja1	STXBP4	blue	7
gja1	SUCLG2	blue	8
gja1	SYT9	blue	8
gja1	SYTL4	blue	8
gja1	TBC1D16	blue	7
gja1	TCF7L2	blue	7
gja1	TEAD1	blue	8
gja1	TEX15	blue	7
gja1	TEX9	blue	6
gja1	TFDP2	blue	8
gja1	TGFBR3	blue	8
gja1	TIMP3	blue	7
gja1	TJP2	blue	8
gja1	TMCO4	blue	8
gja1	TMEM100	blue	7
gja1	TMEM47	blue	8
gja1	TNS3	blue	8
gja1	TOB1	blue	8
gja1	TP53BP2	blue	8
gja1	TPD52L1	blue	8
gja1	TRAF1	blue	6
gja1	TSC22D3	blue	6
gja1	TSPAN3	blue	6
gja1	TSPAN33	blue	7
gja1	TSPAN6	blue	8
gja1	TTLL9	blue	7
gja1	TTPA	blue	7
gja1	UTRN	blue	6
gja1	VANGL2	blue	8
gja1	WASF3	blue	8
gja1	WDR78	blue	8
gja1	WWC1	blue	8
gja1	YES1	blue	8
gja1	ZDHHC2	blue	7
gja1	ZHX2	blue	8
gja1	ZIC1	blue	6
gja1	ZNF438	blue	8
gja1	ZNF462	blue	6
gja1	ZNF521	blue	6
gja1	ZNRF3	blue	8
gja1	ABCA5	grey	8
gja1	ABCC12	grey	7
gja1	ACOX2	grey	8
gja1	ADAM11	grey	6
gja1	ADAM22	grey	7
gja1	ADAM33	grey	8
gja1	ADAMTS8	grey	6
gja1	ADCYAP1R1	grey	6
gja1	ADD3	grey	8
gja1	ADRA1A	grey	7
gja1	AFF1	grey	8
gja1	AGBL4	grey	6
gja1	AKAP6	grey	6
gja1	AKR1C3	grey	8
gja1	ALDH1L1	grey	7
gja1	ALDH2	grey	8
gja1	ALDH4A1	grey	6
gja1	ALDH7A1	grey	8
gja1	ANG	grey	8
gja1	AP3M2	grey	6
gja1	APOE	grey	7
gja1	ARHGAP20	grey	7
gja1	ARHGEF6	grey	8
gja1	ARMCX5	grey	8
gja1	ASAH2	grey	6
gja1	ASCL1	grey	8
gja1	ASPH	grey	8
gja1	ATP1A1	grey	8
gja1	ATP1A2	grey	8
gja1	ATP1B1	grey	8
gja1	ATP6V1G2	grey	8
gja1	ATP8A2	grey	8
gja1	B3GAT2	grey	7
gja1	B4GALT1	grey	6
gja1	BAZ2B	grey	8
gja1	BBS7	grey	7
gja1	BCAT1	grey	7
gja1	BCAT2	grey	7
gja1	BCKDHB	grey	7
gja1	BCL2L2	grey	6
gja1	BHLHB9	grey	6
gja1	C10orf11	grey	8
gja1	C10orf35	grey	7
gja1	C14orf159	grey	7
gja1	C16orf45	grey	6
gja1	C1QL3	grey	6
gja1	C6orf118	grey	6
gja1	C9orf64	grey	6
gja1	CA10	grey	8
gja1	CA8	grey	6
gja1	CACNA1D	grey	7
gja1	CACNA2D1	grey	6
gja1	CACNB4	grey	8
gja1	CAMK4	grey	7
gja1	CAPG	grey	7
gja1	CCNB1	grey	6
gja1	CCNDBP1	grey	7
gja1	CD109	grey	7
gja1	CD200	grey	8
gja1	CD302	grey	8
gja1	CD99L2	grey	6
gja1	CES1	grey	6
gja1	CGNL1	grey	8
gja1	CHRNB1	grey	7
gja1	CHST7	grey	6
gja1	CIDEA	grey	6
gja1	CLN5	grey	7
gja1	CLU	grey	8
gja1	CMTM3	grey	6
gja1	CMTM7	grey	6
gja1	CNKSR2	grey	6
gja1	CNTN5	grey	6
gja1	COL4A6	grey	7
gja1	COMT	grey	8
gja1	COTL1	grey	7
gja1	CPM	grey	7
gja1	CSMD3	grey	6
gja1	CSRP1	grey	8
gja1	CST3	grey	6
gja1	CSTB	grey	6
gja1	CTSH	grey	7
gja1	CXorf56	grey	6
gja1	CXXC5	grey	7
gja1	CYP27A1	grey	6
gja1	CYP4V2	grey	7
gja1	CYS1	grey	6
gja1	DAP	grey	6
gja1	DCAKD	grey	7
gja1	DCBLD1	grey	7
gja1	DDAH2	grey	8
gja1	DDIT4L	grey	8
gja1	DENND2A	grey	8
gja1	DEPDC5	grey	6
gja1	DGKI	grey	7
gja1	DHRS3	grey	8
gja1	DLGAP1	grey	6
gja1	DLL1	grey	7
gja1	DMPK	grey	7
gja1	DNM3	grey	8
gja1	DOCK4	grey	6
gja1	DPYSL3	grey	8
gja1	DRP2	grey	7
gja1	DYNC1I1	grey	8
gja1	EEF1A1	grey	6
gja1	EFEMP1	grey	7
gja1	EFNA4	grey	7
gja1	EIF4EBP3	grey	6
gja1	EIF5A2	grey	7
gja1	ELF1	grey	7
gja1	ELMOD1	grey	7
gja1	ELOVL4	grey	7
gja1	EMP3	grey	7
gja1	EPHA5	grey	6
gja1	EPHX2	grey	6
gja1	ERBB2IP	grey	7
gja1	FAM102B	grey	8
gja1	FAM111A	grey	7
gja1	FAM81A	grey	6
gja1	FBLN1	grey	8
gja1	FBXW4	grey	6
gja1	FGF12	grey	8
gja1	FGF2	grey	8
gja1	FGF9	grey	7
gja1	FKBP5	grey	7
gja1	FMNL2	grey	6
gja1	FNDC4	grey	6
gja1	FRMPD4	grey	7
gja1	FTL	grey	8
gja1	FXYD6	grey	6
gja1	FYN	grey	8
gja1	FZD1	grey	7
gja1	GABARAPL1	grey	8
gja1	GABRA4	grey	6
gja1	GABRB2	grey	8
gja1	GABRG3	grey	6
gja1	GAS1	grey	6
gja1	GATM	grey	8
gja1	GCDH	grey	7
gja1	GDPD2	grey	6
gja1	GLI2	grey	6
gja1	GLI3	grey	8
gja1	GLRB	grey	8
gja1	GPR137B	grey	8
gja1	GPR61	grey	8
gja1	GPR75	grey	8
gja1	GRIA2	grey	6
gja1	GRIK2	grey	7
gja1	GSN	grey	6
gja1	GUCY1A2	grey	7
gja1	HABP4	grey	7
gja1	HECW2	grey	8
gja1	HFE	grey	8
gja1	HIST1H1C	grey	7
gja1	HMG20B	grey	8
gja1	HOOK1	grey	7
gja1	HRSP12	grey	6
gja1	HS6ST3	grey	6
gja1	HTRA1	grey	6
gja1	HYLS1	grey	6
gja1	ICA1	grey	7
gja1	IGSF3	grey	6
gja1	IL13RA1	grey	7
gja1	IL17D	grey	8
gja1	IL17RD	grey	6
gja1	INHBB	grey	7
gja1	INPP5D	grey	6
gja1	ITGA7	grey	8
gja1	KBTBD8	grey	7
gja1	KCNA2	grey	6
gja1	KCNH5	grey	6
gja1	KCNJ9	grey	6
gja1	KCNK1	grey	8
gja1	KHDRBS3	grey	7
gja1	KIFAP3	grey	7
gja1	LMO4	grey	8
gja1	LONRF3	grey	7
gja1	LRIG1	grey	7
gja1	LRP11	grey	7
gja1	LRRC49	grey	7
gja1	LRRC8A	grey	8
gja1	LRRN1	grey	7
gja1	LTBP1	grey	7
gja1	LTBP3	grey	6
gja1	MANBA	grey	6
gja1	MAOB	grey	6
gja1	MAP6	grey	6
gja1	MAPKAPK2	grey	6
gja1	MAPKAPK3	grey	7
gja1	MCF2	grey	7
gja1	MCHR1	grey	7
gja1	MCM4	grey	6
gja1	MCTS1	grey	7
gja1	ME3	grey	8
gja1	MERTK	grey	8
gja1	MGST1	grey	8
gja1	MITF	grey	6
gja1	MORC4	grey	7
gja1	MORF4L2	grey	7
gja1	MPP7	grey	7
gja1	MSN	grey	7
gja1	NAP1L3	grey	7
gja1	NCALD	grey	8
gja1	NEGR1	grey	8
gja1	NEK11	grey	7
gja1	NELL1	grey	7
gja1	NFATC4	grey	6
gja1	NGEF	grey	7
gja1	NGFRAP1	grey	6
gja1	NKIRAS1	grey	6
gja1	NKRF	grey	8
gja1	NOTCH1	grey	6
gja1	NOTCH2	grey	8
gja1	NPC2	grey	8
gja1	NR1H3	grey	6
gja1	NRN1	grey	8
gja1	NT5DC3	grey	6
gja1	NTN4	grey	7
gja1	NTRK3	grey	6
gja1	NUAK1	grey	7
gja1	NUDT11	grey	6
gja1	NUDT6	grey	6
gja1	NUP188	grey	6
gja1	OLFM3	grey	7
gja1	OPHN1	grey	7
gja1	PAK3	grey	8
gja1	PARP10	grey	6
gja1	PC	grey	8
gja1	PCDHB4	grey	6
gja1	PCDHB5	grey	6
gja1	PCSK2	grey	6
gja1	PCSK5	grey	7
gja1	PDK4	grey	8
gja1	PDXP	grey	6
gja1	PEG3	grey	8
gja1	PFN2	grey	7
gja1	PGBD1	grey	6
gja1	PGK1	grey	6
gja1	PGM1	grey	6
gja1	PGRMC1	grey	6
gja1	PHF21B	grey	6
gja1	PHYHD1	grey	8
gja1	PIK3CB	grey	8
gja1	PLCG1	grey	6
gja1	PLEKHG1	grey	6
gja1	PON3	grey	8
gja1	PPAP2B	grey	7
gja1	PPM1E	grey	7
gja1	PPP1R14C	grey	7
gja1	PPP1R3D	grey	7
gja1	PPP2R1B	grey	8
gja1	PRC1	grey	7
gja1	PRCP	grey	8
gja1	PRDM16	grey	6
gja1	PREPL	grey	7
gja1	PRKCE	grey	7
gja1	PRKCH	grey	6
gja1	PRKCZ	grey	8
gja1	PRKG1	grey	6
gja1	PSD4	grey	6
gja1	PTAR1	grey	8
gja1	PTGDS	grey	6
gja1	PTPN21	grey	8
gja1	PYGM	grey	8
gja1	RAB30	grey	6
gja1	RAB34	grey	6
gja1	RAB6A	grey	6
gja1	RABGAP1L	grey	7
gja1	RAP1B	grey	8
gja1	RAPGEFL1	grey	6
gja1	RASGRF1	grey	6
gja1	RASL12	grey	6
gja1	REEP5	grey	7
gja1	RELA	grey	6
gja1	RFK	grey	6
gja1	RGS6	grey	7
gja1	RHBDF1	grey	6
gja1	RHOC	grey	7
gja1	RIN2	grey	8
gja1	RIT2	grey	7
gja1	RNASE4	grey	7
gja1	ROBO2	grey	7
gja1	RPS13	grey	6
gja1	RPS3	grey	6
gja1	RTN1	grey	8
gja1	RXRA	grey	7
gja1	RYR3	grey	6
gja1	SAP30	grey	6
gja1	SEC24D	grey	6
gja1	SELENBP1	grey	8
gja1	SEMA7A	grey	6
gja1	SEPP1	grey	6
gja1	SERPINB6	grey	8
gja1	SERPINE2	grey	7
gja1	SERPINI1	grey	7
gja1	SIX5	grey	7
gja1	SLC16A1	grey	8
gja1	SLC20A1	grey	8
gja1	SLC25A14	grey	7
gja1	SLC2A13	grey	6
gja1	SLC35F3	grey	6
gja1	SLC40A1	grey	8
gja1	SLC4A8	grey	6
gja1	SLC6A15	grey	7
gja1	SLC7A11	grey	7
gja1	SLC7A2	grey	8
gja1	SLC8A1	grey	7
gja1	SLC8A3	grey	7
gja1	SLC9A9	grey	8
gja1	SMOC1	grey	8
gja1	SMOX	grey	8
gja1	SNAP23	grey	7
gja1	SNED1	grey	6
gja1	SNTB1	grey	8
gja1	SPEN	grey	6
gja1	SRD5A1	grey	6
gja1	SRPX	grey	6
gja1	SSFA2	grey	8
gja1	SSTR2	grey	7
gja1	STAU2	grey	6
gja1	STOM	grey	8
gja1	SYN2	grey	7
gja1	SYT1	grey	8
gja1	SYT5	grey	7
gja1	TAGLN3	grey	8
gja1	TAPBPL	grey	6
gja1	TASP1	grey	7
gja1	TBC1D14	grey	6
gja1	TCEAL5	grey	6
gja1	TCF12	grey	8
gja1	TDP1	grey	6
gja1	TLE1	grey	7
gja1	TLR4	grey	8
gja1	TNFRSF11B	grey	6
gja1	TNFSF12	grey	6
gja1	TNFSF13	grey	6
gja1	TOB2	grey	8
gja1	TPT1	grey	7
gja1	TRAK1	grey	6
gja1	TRIM37	grey	8
gja1	TRIP6	grey	8
gja1	TSC22D4	grey	7
gja1	TSPYL4	grey	7
gja1	TSPYL5	grey	7
gja1	TTBK2	grey	6
gja1	TTC7A	grey	6
gja1	TTYH1	grey	6
gja1	TUBB2A	grey	7
gja1	TULP3	grey	7
gja1	TUSC3	grey	7
gja1	UBAP2	grey	6
gja1	UBE2T	grey	7
gja1	VAMP2	grey	6
gja1	VAT1	grey	6
gja1	WDFY2	grey	6
gja1	ZBTB20	grey	7
gja1	ZC3HAV1	grey	6
gja1	ZFHX4	grey	7
gja1	ZNF217	grey	8
gja1	ZNF25	grey	7
gja1	ZNF697	grey	6

## Sheet: Table S9A cell type enrichment
Table S9A GJA1 DEG signatures (AST+NEU) overlapped with brain cell type specific gene signatures.
Notes,AST+NEU(down) and AST+NEU(up) stand for down- and up-regulated genes of GJA1 KO in astrocyte and neuron cocultures, respectively. AST, astrocytes; END, endothelial; MIC, microglia; NEU, neuron; OLI, oligodendrocytes; OPC, oligodendrocyte progenetal cell.
Comparison	CellType	GJA1 KO DEG signatures	module_size (CellType)	module_size (AST+NEU_DEG)	Overlap	Fold_Enrichment	FET_P	FET_P_corrected	SharedMembers
AST vs AST+NEU(down)	AST	AST+NEU(down)	500	1390	142	8.08664	3.31e-87	5.958e-86	ACACB,ACOT11,ACSBG1,ACSS3,ADHFE1,ADORA2B,AGBL2,AGT,ALDH1L1,ALDOC,AMOT,APOE,ARHGEF4,ATP13A4,BMPR1B,C1ORF110,C1ORF228,C2ORF72,CAPN2,CGRRF1,CHDH,CHPT1,CHRDL1,CLDN10,CLU,COL5A3,CPE,CST3,CUBN,CYP4V2,DDAH1,DECR1,DNAH7,DTNA,ECHDC2,ENO1,EPHX1,ERBB2,ETNPPL,EYA2,F3,FAM107A,FAM189A2,FAM227A,FAT1,FBXO2,FGGY,FREM2,FUT10,FZD8,GDPD2,GFAP,GJB6,GLI3,GLIS3,GLUD1,GLUL,GNA14,GPAM,GPR37L1,GRAMD3,GRIN2C,GSTM5,HEPACAM,…
END vs AST+NEU(down)	END	AST+NEU(down)	500	1390	103	5.86566	9.32e-49	1.6776e-47	ACTA2,AJUBA,ANXA1,ANXA2,ANXA3,ARHGAP29,BMP6,C1QTNF1,CASQ2,CAV1,CAV2,CCDC3,CD44,CFI,COL1A2,COL3A1,COLEC12,CTGF,CYP1B1,CYR61,ECM2,EDN3,EHD2,ELOVL7,EMP1,ENG,EPHA2,FAM26E,FBLN5,FMOD,FOXC1,FRMD6,FZD6,GCNT1,GNG11,GPX8,HEG1,HEXIM1,HYAL1,ID3,IFITM2,IFITM3,IGF1R,IGFBP7,IL1R1,ITGA1,ITIH5,KDELC2,KDR,KIAA1462,LGALS1,LHFP,LMCD1,MVP,MYL9,MYO5C,OGN,OLFML1,OMD,OSMR,PABPC4L,PAPSS2,PCOLCE,PHLDB2,PRELP,PROM1,PRSS23…
MIC vs AST+NEU(up)	MIC	AST+NEU(up)	500	573	45	6.2166	2.24e-22	4.032e-21	BCL2A1,CD14,CLEC4A,CORO1A,CTSC,CTSS,CXCL16,CYTH4,DDX39A,EGR2,EGR3,FGD2,FPR1,FYB,HCK,HK2,HLA-DMA,HPS3,IL10RA,IL1B,IRF8,ITGAM,LCP2,LY86,LYN,MPEG1,MS4A7,MTHFD1L,MTHFD2,NCF2,NCKAP1L,NKX3-1,PABPC1,PDE3B,PIK3AP1,PILRA,RGS1,RHBDF2,RNASET2,SH3TC1,SLA,SLC11A1,SLC16A3,TLR2,TMEM71
OLI vs AST+NEU(down)	OLI	AST+NEU(down)	500	1390	65	3.70163	1.21e-19	2.178e-18	ADIPOR2,ANKRD40,CA2,CARNS1,CD9,CDC42EP1,CDH19,CLDN11,CNP,COL4A5,CRYAB,DBNDD2,DOCK5,ELOVL1,ENPP4,ENPP6,ERBB2IP,ERBB3,FAM178A,FAM84B,FRMD4B,GAB1,HSPA2,ITGA2,JAM3,KIF6,LAMP2,LPAR1,LRP2,MAG,MAL,MATN2,MBP,MOB3B,MOBP,NDRG1,NEK7,NIPAL3,PCSK6,PLA2G16,PLEKHG3,PLEKHH2,PLP1,PPAP2C,PRUNE2,RFFL,RNASE1,RNF13,RNF144A,SEPP1,SEPT4,SEPT8,SFRP1,SGMS2,SIRT2,SLC44A1,SLCO1A2,SNX1,TCP11L2,TJP2,TMEM63A,TMEM98,TPPP3,TTYH…
NEU vs AST+NEU(up)	NEU	AST+NEU(up)	500	573	23	3.17737	1.48e-06	2.664e-05	ACOT7,ASNS,ATP8A2,BCL11A,BCL11B,CCK,CDH12,CDH7,CDKL2,CNKSR2,DACH2,GPR149,IQCJ-SCHIP1,KIT,LGI2,LYPD6B,MPPED1,RASD2,REEP1,RSPO2,SLC1A6,SUSD4,TOX3
OLI vs AST+NEU(up)	OLI	AST+NEU(up)	500	573	23	3.17737	1.48e-06	2.664e-05	ADAMTS18,COL9A3,COLGALT2,DHCR24,DMRT2,FAM126A,HAS2,KIAA1324L,KIAA1598,NXPE3,PIK3C2B,PLD1,RAB33A,RAB40B,SFRP4,SH3PXD2A,SMOC1,SOX8,STMN4,TF,TGFA,THBS2,TUBA1A
MIC vs AST+NEU(down)	MIC	AST+NEU(down)	500	1390	35	1.99319	0.000103	0.001854	ABCC4,AGPAT9,C3,CAPG,CTSB,CXCR4,CYFIP1,DAPP1,FCGRT,FOLR2,GAL3ST4,GBP2,GNA13,GPX1,MAN1A1,MPP1,MRC1,PDK4,PDPN,PLIN2,PLXDC2,PRRG4,RAB32,RAB7B,RASGEF1B,RIN2,RUNX2,SERPINB9,SERPINF1,SKAP2,SOAT1,ST6GAL1,TLR6,USP53,VAMP8
AST vs AST+NEU(up)	AST	AST+NEU(up)	500	573	16	2.21035	0.00288	0.05184	ASPH,CA12,CHI3L1,CNTNAP3,CXCL3,GABRA2,KIAA1161,PPP1R1B,PRSS35,SERPINE2,SLC1A4,SLC6A11,SLC7A10,SLC7A11,TOX,TUBB2B
END vs AST+NEU(up)	END	AST+NEU(up)	500	573	15	2.0722	0.00683	0.12294	ACSL5,ACVRL1,ALPL,AVPR1A,CXCL2,ITM2A,NID1,PGF,SLC16A13,SLC7A1,SLC7A5,TAP1,TES,TIMP1,VCAM1
OPC vs AST+NEU(up)	OPC	AST+NEU(up)	500	573	13	1.79591	0.0319	0.5742	BCAT1,CHD1L,ERO1L,FAM83D,GOPC,HAS2,HMGCR,KIF18A,LIPG,LUZP2,MEGF11,SH3BP2,TGFA
OPC vs AST+NEU(down)	OPC	AST+NEU(down)	500	1390	25	1.42371	0.0505	0.909	C15ORF65,CCDC173,CD302,CDH19,COL11A1,COL4A4,CPNE3,DBX2,FAM178A,GFRA1,GLDC,HUS1,IKBIP,KAT2B,LRRC34,LRRK2,MAMDC2,MATN2,MBD2,NECAP2,PELI2,PLEKHH2,PROS1,TGIF1,WDFY1
NEU vs AST+NEU(down)	NEU	AST+NEU(down)	500	1390	10	0.569482	0.983	1	COL25A1,CRHBP,CRYM,DLX2,ECE2,FREM1,HSPA4L,LRRC2,PDP1,SYT13

[truncated: 4 more sheets: Table S9B cellType enrichement2, Table S9C DEG in neurons, Table S9D ratios, Table S10 UPL Primer list]
